# Supplementary material for: Cell confinement reveals a branched-actin independent circuit for neutrophil polarity
Source: PLoS Biol. 2019 Oct 10;17(10):e3000457. doi: 10.1371/journal.pbio.3000457 (PMC6805013; doi:10.1371/journal.pbio.3000457)
Supplement: S1 Data — (XLSX) [file pbio.3000457.s001.xlsx]

## Sheet: Fig 1C
wildtype
Cell-1		Cell-2		Cell-3		Cell-4		Cell-5		Cell-6		Cell-7		Cell-8		Cell-9		Cell-10		Cell-11		Cell-12		Cell-13		Cell-14		Cell-15		Cell-16		Cell-17		Cell-18		Cell-19		Cell-20		Cell-21		Cell-22		Cell-23		Cell-24		Cell-25
x position (µm)	y position (µm)	x position (µm)	y position (µm)	x position (µm)	y position (µm)	x position (µm)	y position (µm)	x position (µm)	y position (µm)	x position (µm)	y position (µm)	x position (µm)	y position (µm)	x position (µm)	y position (µm)	x position (µm)	y position (µm)	x position (µm)	y position (µm)	x position (µm)	y position (µm)	x position (µm)	y position (µm)	x position (µm)	y position (µm)	x position (µm)	y position (µm)	x position (µm)	y position (µm)	x position (µm)	y position (µm)	x position (µm)	y position (µm)	x position (µm)	y position (µm)	x position (µm)	y position (µm)	x position (µm)	y position (µm)	x position (µm)	y position (µm)	x position (µm)	y position (µm)	x position (µm)	y position (µm)	x position (µm)	y position (µm)	x position (µm)	y position (µm)
0	0	0	0	0	0	0	0	0	0	0	0	0	0	0	0	0	0	0	0	0	0	0	0	0	0	0	0	0	0	0	0	0	0	0	0	0	0	0	0	0	0	0	0	0	0	0	0	0	0
2.52187	-1.36095	1.22193	-3.15629	1.26662	1.37486	-2.6207	0.0182371	0.427593	-0.134593	-3.63727	-1.10907	-3.55177	-0.0719275	-2.14387	3.6076	-0.200437	1.74809	-0.200437	1.74809	0.501983	0.976204	1.82522	0.211245	1.20315	-1.09136	1.10964	-3.67183	-1.9347	-0.368221	-1.14907	0.684113	-0.971586	-3.94203	1.60327	0.0345578	-0.680207	0.91493	-0.153201	0.913655	-0.60729	0.152903	0.184911	-1.04502	0.184911	-1.04502	-0.0536317	0.0446061	2.49978	-0.623768
1.80752	-4.47337	1.93073	-4.40478	3.31161	0.115114	-5.19924	0.394694	1.28803	0.256037	-1.68998	0.0411971	-6.96594	0.262337	-4.79057	6.93844	0.399047	2.57602	0.399047	2.57602	0.613604	2.0581	1.9113	1.43851	1.43267	-1.39792	-0.621837	-6.60788	-3.74237	-3.31209	-0.244381	-2.42743	-1.28671	-6.22039	3.69101	0.0362151	1.76482	1.37497	-0.161962	1.47344	-0.59582	0.363197	1.81952	-4.80193	1.81952	-4.80193	1.43569	0.945347	3.81617	-0.733839
2.88864	-5.92429	2.37955	-4.94754	4.18796	0.915436	-2.45754	-0.711357	1.76752	-0.0729508	0.911895	1.87233	-10.5521	1.80791	-7.0144	7.7408	-0.36832	3.73322	-0.36832	3.73322	-2.21676	2.14199	-0.701558	1.89615	1.53588	-2.03354	-2.26967	-13.5342	-4.84977	-7.45062	0.491886	-0.652495	-2.06461	-5.76612	6.43649	-0.442807	-0.498868	1.15031	1.23267	0.960995	-0.37082	0.223197	2.21799	-4.46663	2.21799	-4.46663	3.24364	0.0824243	4.27183	-0.874951
3.82902	-7.75757	2.32143	-5.61781	3.89399	0.3866	0.665463	0.824106	1.65289	0.0560044	-0.152742	-0.144238	-14.2396	2.34414	-7.13748	7.26076	1.19778	2.53812	1.19778	2.53812	-1.23926	2.53513	-0.292912	1.93405	1.04372	-3.63251	-4.26669	-17.3533	-5.51561	-11.6328	-0.416241	2.04471	-2.3076	-4.2801	9.03911	-2.30702	3.65648	5.3185	0.979974	-0.56376	0.0382069	-0.138529	1.43951	-5.57447	1.43951	-5.57447	5.78171	0.0455336	4.22909	-0.741344
4.01118	-9.84252	2.88107	-5.57631	3.31917	-0.408813	1.19215	0.739692	2.22815	-3.14785	0.289095	0.054561	-17.8762	2.91001	-5.18583	5.48069	3.0562	3.75477	3.0562	3.75477	-2.53912	2.48355	-0.101521	1.79333	-0.874403	-6.42249	-6.22997	-19.8311	-5.30229	-15.9972	-1.01392	-2.08863	-1.49685	-4.34047	9.9581	-3.51374	3.19168	3.83459	0.453073	-2.68221	-0.211996	-0.655165	0.411939	-6.83028	0.411939	-6.83028	5.85406	-0.0422511	3.8382	-0.176727
3.57658	-9.08295	3.15803	-5.71105	3.03699	-0.263259	0.70422	0.422087	1.67495	-5.15165	0.176154	0.326456	-20.5282	3.02228	-3.56206	4.43474	1.59377	6.76146	1.59377	6.76146	-7.17553	-1.79576	2.31922	1.12027	-4.65686	-9.21223	-10.6644	-22.2209	-5.61484	-20.36	-5.12359	-8.47156	-1.88982	-4.6193	11.5558	-4.80018	2.69016	2.39927	0.396158	-2.77103	-0.10538	-0.738203	-0.849828	-8.00777	-0.849828	-8.00777	1.78909	-0.911515	4.39711	2.14957
4.9641	-10.8669	3.14144	-6.12971	2.75573	0.104004	-0.990154	0.208783	2.61568	-2.87855	0.0132781	0.3743	-23.3121	2.92064	-2.03256	3.88193	1.60521	3.90207	1.60521	3.90207	-8.60285	-4.04441	6.95363	2.47764	-7.69933	-10.7118	-15.6659	-24.6807	-6.42054	-25.0452	-2.35028	-11.4641	-3.28905	-6.34959	11.582	-5.12901	2.16278	2.69163	0.00279667	-0.842667	-1.66259	-1.23557	-1.28912	-8.78965	-1.28912	-8.78965	-0.818217	-0.542862	5.1904	2.10202
6.88792	-11.0284	3.11843	-6.36045	4.80368	1.37	-2.07933	2.68155	3.01296	-0.670168	-1.93097	4.01576	-24.5824	3.41082	2.10721	1.3448	1.91068	4.49583	1.91068	4.49583	-12.0503	-6.70846	7.60311	4.12268	-10.4959	-12.5047	-17.2951	-27.5799	-7.62902	-28.751	-0.454966	-17.4204	-4.26371	-6.77528	10.5051	-4.90312	2.47788	2.42932	-1.19082	1.67328	0.218256	-1.07466	-1.47034	-11.0164	-1.47034	-11.0164	-1.80364	0.766061	4.75402	0.0714044
9.83225	-12.0181	2.75996	-6.20695	4.74301	3.80716	-3.6005	7.50361	2.76471	-0.518896	-1.62484	10.7499	-27.1546	4.58716	5.61837	-1.04688	0.931832	5.08746	0.931832	5.08746	-17.4938	-9.41991	8.71007	5.08357	-13.3568	-13.0152	-17.1731	-29.9197	-10.5142	-33.6598	-1.57583	-19.5949	-4.60171	-6.96781	9.54589	-4.94647	1.02878	-0.418299	-2.09994	3.03748	-3.97754	-0.457265	-1.11628	-11.08	-1.11628	-11.08	-1.03568	0.574229	4.30072	-0.788266
14.8039	-11.1584	1.57196	-3.65485	5.27627	2.33703	-6.3523	11.0164	0.144209	1.69684	-0.968944	16.6068	-28.8746	5.43555	2.9428	0.8676	0.662169	3.91173	0.662169	3.91173	-23.68	-12.8113	12.4329	6.30279	-14.3386	-13.3997	-16.0552	-30.435	-14.3225	-38.6684	0.782356	-22.4704	-5.26641	-7.0676	8.86745	-5.0298	0.746544	-0.287119	-1.89353	2.9601	-7.6215	-0.0896115	-1.13517	-10.7649	-1.13517	-10.7649	-0.567273	0.495389	4.41763	-0.320039
16.8817	-9.47424	0.415792	0.0281986	4.12349	2.45805	-9.70444	13.7639	0.404859	3.36261	0.31446	19.4343	-29.4522	5.36796	-2.13424	3.5843	0.698918	2.38531	0.698918	2.38531	-27.4129	-12.1252	16.3388	4.08859	-16.5293	-14.0558	-14.7287	-31.9165	-16.9858	-41.5856	3.38105	-26.6414	-5.50812	-7.80003	8.6813	-5.30657	1.18882	-0.47676	-1.35746	2.27717	-2.54254	-0.6187	-0.986628	-10.5983	-0.986628	-10.5983	-1.23335	0.253199	4.50824	-0.47067
14.922	-8.22673	-0.735296	2.53344	4.1503	2.62559	-13.6155	15.5142	0.482089	3.10375	-0.349226	15.9165	-28.5119	4.92	-7.8528	2.9792	0.755506	2.37886	0.755506	2.37886	-28.7984	-12.5627	16.6138	1.99822	-17.6845	-14.7104	-13.9114	-32.7352	-17.6595	-43.2685	5.67448	-27.9099	-5.30489	-9.8785	8.51556	-5.02904	2.48502	-0.144736	0.085348	-1.6748	-0.864083	-0.689698	-1.00587	-10.9547	-1.00587	-10.9547	-1.33837	-0.588554	5.21528	-0.705266
17.6271	-7.46092	-2.00823	4.30402	3.61061	3.49855	-18.2689	15.0148	-0.205154	2.72639	-1.14174	12.5203	-27.4865	4.95367	-14.345	1.86592	0.628221	2.51926	0.628221	2.51926	-29.9245	-14.8614	15.0252	3.81763	-20.3462	-14.7664	-12.1564	-36.4991	-18.9868	-45.3401	9.29337	-29.2701	-5.02465	-13.7164	8.97067	-4.59289	5.57758	-0.42685	0.625981	-3.53707	1.67234	-1.59917	-1.47015	-11.3944	-1.47015	-11.3944	-1.5551	-1.47563	6.12135	-0.647738
21.1742	-9.50285	-2.49315	4.98902	1.85994	2.43819	-23.5055	13.4774	-0.266586	3.06417	-0.966752	12.4667	-27.8745	4.82794	-19.2819	-0.0844408	0.862333	1.70573	0.862333	1.70573	-31.9002	-15.4027	12.4108	3.55607	-18.802	-13.8124	-10.6974	-37.6317	-21.3024	-48.8065	12.129	-29.7334	-4.06022	-18.5865	10.5222	-4.31582	7.71551	-0.402918	0.0671875	-11.4962	1.6394	-5.13003	-2.4952	-11.4129	-2.4952	-11.4129	-2.09041	-1.62881	6.80134	-1.05043
24.7505	-9.28199	-3.96351	6.25954	0.860572	3.44363	-26.0767	11.1649	0.651488	3.43038	-0.577833	13.2943	-28.9848	4.90804	-20.8705	-3.32573	1.62869	0.105029	1.62869	0.105029	-33.23	-15.2697	12.2398	2.22233	-19.3272	-14.5805	-9.71927	-37.6165	-20.3769	-48.1978	14.1718	-30.7937	-4.30793	-17.4353	14.011	-2.64392	8.87676	-1.79222	-3.52414	-17.2463	1.76303	-7.2918	-4.62235	-10.4819	-4.62235	-10.4819	-3.42547	0.562212	6.39186	-1.26377
28.6493	-8.59712	-7.0302	8.89869	0.886431	5.55036	-29.3834	5.19284	0.432593	8.55941	-0.721273	13.6809	-29.3427	4.55471	-19.6597	-5.73183	3.02066	-0.0150479	3.02066	-0.0150479	-33.5542	-15.0785	12.6599	3.34778	-17.7444	-14.1034	-8.46753	-38.5144	-17.496	-45.5012	20.6278	-31.3311	-4.38582	-17.0225	17.6128	0.022723	8.26303	-2.48494	-3.99125	-19.3254	1.54373	-8.22271	-5.59752	-9.61227	-5.59752	-9.61227	-5.44148	1.88669	6.26893	-1.35055
29.8438	-9.87506	-10.4558	12.4497	3.14512	6.57726	-30.5698	1.49572	-3.36416	8.0846	-1.16117	13.9781	-29.7415	3.25633	-18.5371	-4.33229	1.49291	-0.130226	1.49291	-0.130226	-33.0532	-15.1697	14.2135	3.49102	-17.8831	-14.2948	-7.19392	-39.3978	-15.998	-44.2065	23.1934	-31.9077	-4.26641	-18.8276	20.9988	0.586387	10.7906	-3.09104	-4.19309	-19.436	-0.249643	-9.99164	-4.96094	-9.99471	-4.96094	-9.99471	-2.31965	-1.24406	5.33364	-0.654597
31.2926	-10.146	-12.7823	14.3059	1.58842	7.72879	-30.825	0.0960778	-5.238	9.22482	-2.54745	14.4455	-30.082	-0.24779	-18.3333	-1.82347	-0.299338	-0.769774	-0.299338	-0.769774	-33.6789	-14.8541	17.3734	1.40613	-18.9101	-14.6934	-7.31059	-38.2984	-15.0569	-45.4205	22.9098	-30.8292	-3.3384	-18.7147	21.5573	-1.4896	13.5137	-4.22833	-3.81382	-18.9204	-2.56845	-11.4066	-4.74074	-9.88154	-4.74074	-9.88154	-1.29982	-3.02175	4.5745	-0.189616
35.5569	-8.79918	-14.0049	14.3797	1.1751	9.15994	-31.1231	-1.25547	-4.44685	9.21597	-3.06697	15.4568	-31.1927	-4.36472	-17.4929	-0.00387366	-1.98601	-1.29097	-1.98601	-1.29097	-33.5799	-14.5681	20.841	-0.389967	-19.4045	-15.0109	-7.32681	-36.8398	-15.6067	-48.7555	22.7705	-31.2758	-2.71466	-18.6287	23.4396	-1.34594	19.8409	-5.87307	-4.53843	-18.9154	-6.81002	-10.7734	-4.56032	-9.83365	-4.56032	-9.83365	-0.939421	-3.72428	3.15636	0.880474
34.9127	-7.22644	-14.6904	14.769	-0.234539	12.0331	-30.5418	3.20167	-4.31852	8.41541	-3.6803	16.2408	-30.0965	-8.30732	-17.7589	3.27828	-5.00453	-3.95812	-5.00453	-3.95812	-32.6807	-14.7218	23.231	-2.93725	-20.5479	-15.363	-8.65897	-35.7712	-14.7933	-47.3588	23.5819	-30.8358	-1.40022	-17.551	22.5416	-1.70382	24.8246	-8.53746	-5.08186	-17.6536	-11.4145	-9.52201	-4.34748	-9.96083	-4.34748	-9.96083	-0.294511	-3.62168	3.27579	0.82091
36.4675	-5.41491	-13.8179	14.3427	-1.59471	17.9564	-27.0634	1.69291	-4.266	8.49991	-3.67023	18.5364	-28.9067	-12.474	-17.5776	4.75268	-9.69866	-6.75832	-9.69866	-6.75832	-32.3148	-14.1153	25.7961	-4.08936	-21.66	-15.6191	-10.377	-33.568	-16.1846	-43.7776	23.8719	-31.1508	0.323461	-18.8623	21.7378	-2.03111	27.6642	-11.74	-7.8874	-15.4309	-13.5984	-7.33709	-4.77868	-10.1346	-4.77868	-10.1346	1.35656	-3.15263	3.95954	0.417151
36.1419	-1.08144	-12.9806	13.9072	-2.79454	21.5156	-29.5759	6.35679	0.484593	5.23941	-3.99936	20.4923	-27.2638	-14.8938	-17.8826	0.167138	-15.257	-8.36739	-15.257	-8.36739	-32.5083	-13.5856	23.0174	-1.88694	-22.31	-16.7028	-12.231	-31.0322	-17.1048	-44.4123	26.4359	-33.1832	2.30411	-20.5427	22.3843	-2.5411	27.6818	-14.0434	-10.0262	-14.2095	-12.7454	-6.60568	-5.78059	-10.3243	-5.78059	-10.3243	3.8638	-3.2603	4.70112	0.319453
35.8931	5.15916	-11.5052	13.3384	-3.33818	23.4365	-29.8881	8.44861	2.63646	4.04844	-4.49557	21.3849	-26.9858	-16.2266	-17.6031	-3.20568	-21.8886	-9.11581	-21.8886	-9.11581	-32.9969	-12.2452	19.6738	-0.712876	-22.1903	-17.6743	-13.5311	-29.6144	-18.5882	-46.9556	28.5623	-37.2562	4.58502	-20.9543	22.3288	-3.86622	28.0246	-13.1847	-7.6083	-14.0645	-10.0801	-7.44873	-6.45156	-10.91	-6.45156	-10.91	5.00547	-3.52043	6.02909	0.0586561
37.1535	8.24254	-10.4532	12.7864	-3.46117	24.5388	-26.7937	9.26349	0.19403	9.54547	-6.16563	23.464	-26.726	-15.6468	-18.0593	-4.9222	-26.8266	-10.5005	-26.8266	-10.5005	-34.3304	-12.6122	19.5651	0.259124	-22.8888	-17.8473	-15.1192	-27.888	-18.5717	-46.2588	28.9555	-40.1421	4.38787	-22.0629	22.0096	-6.28533	26.5549	-11.5152	-8.5507	-13.7912	-7.84558	-7.61802	-6.45156	-11.4378	-6.45156	-11.4378	5.4999	-3.56345	7.61143	-0.800764
37.7568	10.7563	-10.0997	12.597	-3.68671	24.1475	-29.0863	7.73315	-2.55721	12.0342	-6.85258	24.2692	-23.9783	-16.0655	-19.6467	-7.01159	-30.4002	-14.4216	-30.4002	-14.4216	-34.1281	-12.3266	20.0971	0.522816	-23.2214	-17.986	-18.1138	-28.3337	-20.4164	-45.3934	30.1232	-42.9181	7.96064	-24.6318	21.9258	-7.54631	23.4749	-10.1247	-8.47422	-15.3811	-6.30159	-7.0518	-6.80073	-13.0254	-6.80073	-13.0254	4.43651	-3.60148	9.34659	-1.49325
37.5791	14.6031	-9.97318	12.6464	-0.79761	22.6707	-25.1847	9.73961	-5.05873	15.467	-4.75804	22.0074	-25.4336	-15.046	-20.4811	-9.16868	-32.6247	-15.919	-32.6247	-15.919	-34.4925	-12.3964	20.851	0.367482	-23.7021	-18.0009	-22.384	-28.1965	-18.5284	-46.5062	27.394	-43.474	7.21351	-26.4466	22.5607	-9.1963	21.0436	-8.60399	-5.4521	-15.8481	-6.71239	-6.94671	-6.91189	-16.4075	-6.91189	-16.4075	5.82758	-3.44229	10.7961	-1.97411
37.2876	16.081	-9.90411	11.9861	0.0828715	20.6359	-27.5211	10.0398	-3.4289	12.9468	-3.60649	19.4267	-26.8741	-13.6356	-18.0595	-4.63331	-34.7968	-17.89	-34.7968	-17.89	-35.3552	-11.6417	20.3936	-0.916728	-24.0592	-18.2976	-25.4156	-27.6431	-16.5699	-46.6184	24.672	-45.0713	7.05612	-24.4785	24.7558	-13.2348	18.5961	-7.64377	-1.61483	-14.2006	-6.22254	-9.16136	-6.52691	-17.8913	-6.52691	-17.8913	7.40935	-3.55254	11.8461	-2.23601
37.8607	17.6819	-9.10081	10.6131	-0.264657	17.8943	-32.3515	7.46602	-3.90556	13.5973	-3.37469	18.7486	-26.8013	-11.442	-17.1072	-4.91907	-31.9917	-15.6723	-31.9917	-15.6723	-36.0809	-11.2587	21.3301	-3.35588	-23.8394	-17.5841	-28.3793	-27.5972	-15.9197	-48.1096	22.1884	-49.7882	5.10057	-21.1394	25.8248	-15.3692	18.0238	-7.29665	3.41443	-16.5091	-4.88097	-13.1111	-5.50051	-19.4907	-5.50051	-19.4907	7.11954	-3.22166	11.6709	-2.23169
37.6595	17.6043	-9.56535	11.224	-0.815363	13.8252	-34.5396	3.60707	-4.22623	13.3472	-2.01938	16.5486	-25.1488	-12.7034	-18.1467	-3.35497	-28.6511	-13.5095	-28.6511	-13.5095	-35.1377	-11.2443	21.3047	-3.00923	-23.9071	-17.3171	-30.4987	-27.4213	-15.4126	-49.8595	21.9362	-49.9026	1.84973	-20.985	26.4287	-14.6759	17.966	-6.88286	4.53063	-17.6246	-5.90134	-18.1445	-4.50748	-16.8737	-4.50748	-16.8737	2.53591	-3.78062	11.5977	-2.00495
37.4075	15.65	-10.2558	14.8288	0.750868	11.2137	-37.1616	4.51462	-4.04853	13.9958	2.18467	13.3603	-27.1091	-10.6466	-19.782	-2.92327	-25.6658	-11.3518	-25.6658	-11.3518	-36.0515	-12.1639	19.18	-1.49036	-24.3379	-16.9698	-33.424	-27.263	-15.185	-49.7997	22.7464	-50.967	2.72571	-26.0292	24.9074	-13.127	18.2399	-7.00918	4.40461	-17.7746	-4.6911	-18.5904	-3.51876	-15.7742	-3.51876	-15.7742	1.974	-3.80321	9.40045	-1.35965
36.0031	22.9911	-10.7726	19.9952	2.65014	10.5082	-32.0062	6.19637	-3.18177	12.4503	7.7318	10.0881	-25.291	-10.7154	-23.4777	-2.11793	-25.1814	-11.2164	-25.1814	-11.2164	-35.8719	-12.1369	19.5015	-1.65318	-24.9851	-16.4866	-37.8155	-27.7108	-13.9103	-50.3862	23.3095	-53.671	4.32029	-29.6666	23.3718	-11.8655	20.2014	-7.21925	1.45827	-15.5473	-2.2665	-16.6845	-3.77722	-15.5937	-3.77722	-15.5937	1.83794	-4.13127	6.89798	-0.780772
38.2857	23.4604	-11.6481	23.6391	5.63731	10.6621	-34.1386	9.76033	-0.487407	10.9221	11.5773	7.36703	-25.3843	-10.9092	-27.9254	0.664484	-25.3682	-10.6946	-25.3682	-10.6946	-35.6113	-12.3855	18.6251	-3.37088	-24.7324	-16.4431	-39.2868	-27.9766	-12.2326	-50.3423	25.0338	-54.8264	7.574	-27.3443	23.7954	-12.0205	23.9142	-6.05464	-3.08801	-14.7615	-1.08663	-17.9225	-4.28958	-15.6625	-4.28958	-15.6625	3.18018	-4.64998	3.71575	-0.321049
38.4235	23.1512	-12.4262	27.4509	8.58466	11.9097	-32.3645	9.31064	1.5505	11.9087	13.3909	5.96534	-25.4191	-11.1884	-30.9749	5.08529	-27.1777	-8.74758	-27.1777	-8.74758	-35.2539	-12.8427	17.7961	-5.00088	-24.6826	-15.7033	-40.661	-28.0882	-7.52728	-53.266	23.1727	-55.2507	8.22345	-24.9372	24.0645	-11.6676	25.4657	-5.01446	-6.61047	-17.4982	-0.83785	-17.6133	-4.19299	-15.1684	-4.19299	-15.1684	6.32578	-6.09492	2.95102	-1.00937
37.7819	22.4199	-12.8981	30.9149	9.10615	13.1801	-30.7757	10.4467	0.0709487	12.2609	10.0324	8.15564	-25.8346	-11.1209	-32.5864	9.14152	-29.4952	-7.89554	-29.4952	-7.89554	-35.5958	-12.1329	14.4902	-6.31444	-25.3482	-16.1417	-42.0994	-29.1396	-2.72882	-53.3604	23.9962	-56.9219	8.1548	-22.8318	24.4489	-11.8533	24.9916	-7.1952	-9.04048	-20.2664	-0.267541	-18.1089	-4.1109	-15.1803	-4.1109	-15.1803	7.44695	-8.99599	5.7177	-0.623768
37.4431	17.1093	-13.0423	34.1478	8.78602	15.9603	-33.2205	10.1845	0.143812	12.6866	7.7115	8.72531	-26.1243	-10.2343	-32.6557	7.6877	-31.1776	-7.46899	-31.1776	-7.46899	-36.0569	-12.6852	12.273	-8.35336	-25.2428	-15.8188	-41.324	-29.2182	1.66568	-54.6191	25.4026	-57.1285	7.46162	-21.2885	24.0464	-11.0683	26.4665	-13.3904	-9.7064	-20.1632	0.435303	-18.0673	-4.15207	-15.72	-4.15207	-15.72	6.65697	-8.42219	7.46311	-0.762435
37.3584	16.0725	-13.3807	34.977	8.64252	19.3917	-35.2798	8.09478	4.57259	8.87941	6.06926	8.95203	-26.3628	-9.66845	-27.2003	2.57616	-28.1341	-8.48156	-28.1341	-8.48156	-35.7254	-12.4667	12.1208	-9.71502	-24.7508	-14.9885	-39.4068	-28.1372	5.39484	-56.419	25.404	-57.5848	8.06835	-20.44	22.5009	-11.7539	28.6916	-17.0884	-10.6167	-20.2592	-0.0167507	-16.9183	-4.07701	-15.4605	-4.07701	-15.4605	4.89627	-7.69719	8.29913	-1.07478
37.4251	16.3162	-13.0685	33.5396	7.72439	20.9093	-37.8453	6.80771	4.91467	8.98995	6.00706	9.18586	-26.1943	-12.0323	-24.69	0.706925	-24.1814	-7.55678	-24.1814	-7.55678	-35.0129	-11.2732	13.6881	-7.96988	-23.353	-13.8469	-35.9008	-27.4974	9.36712	-58.3227	26.5565	-57.3975	10.6318	-19.8262	17.8106	-13.9158	28.3989	-16.3883	-10.164	-19.8548	-0.0994902	-15.9263	-4.00538	-15.3129	-4.00538	-15.3129	2.88636	-6.05199	9.27824	-1.37043
36.5538	17.0036	-12.5837	30.1926	7.01752	21.8963	-38.9376	12.1877	0.910699	11.0668	6.51381	9.49282	-26.5208	-13.0284	-24.4139	-0.153617	-21.973	-4.97901	-21.973	-4.97901	-34.6292	-10.3531	14.0187	-8.21571	-21.3355	-13.2883	-35.6274	-27.2957	12.8101	-60.2587	27.4072	-56.5247	14.1922	-19.1598	12.4598	-16.4253	27.5331	-15.9238	-9.94469	-19.2224	-0.371044	-14.5332	-3.12418	-13.9519	-3.12418	-13.9519	2.53057	-5.95066	9.39574	-1.12533
34.5636	17.706	-12.1011	28.3491	5.84325	24.1661	-36.6881	9.90915	0.837531	10.5576	6.99833	9.92016	-23.9858	-14.7963	-25.5367	-1.7184	-22.3382	-2.9385	-22.3382	-2.9385	-34.9704	-10.345	13.9539	-8.56759	-20.9725	-13.4264	-35.7111	-27.4405	16.061	-61.6578	30.3145	-55.3058	18.7663	-20.2785	8.44299	-17.2237	22.6102	-13.1907	-9.00416	-18.644	0.0853249	-14.54	-2.55648	-12.6299	-2.55648	-12.6299	3.68927	-6.4591	7.70713	0.0910857
33.8442	18.0846	-12.1128	28.1176	5.66751	24.7022	-36.5613	10.0079	-3.55443	14.2251	7.2835	10.3841	-27.3457	-12.008	-25.7336	-2.07857	-25.2233	-1.88923	-25.2233	-1.88923	-35.5751	-10.4689	14.0238	-9.16088	-21.4472	-14.0626	-34.0784	-27.7017	18.4914	-63.6254	31.0006	-54.0255	24.4601	-21.4619	7.47228	-17.0491	22.6825	-13.7577	-7.25977	-17.6189	0.586958	-17.7577	-2.26201	-11.9879	-2.26201	-11.9879	8.30324	-6.83389	5.37691	2.33974
WAVE-null
Cell-1		Cell-2		Cell-3		Cell-4		Cell-5		Cell-6		Cell-7		Cell-8		Cell-9		Cell-10		Cell-11		Cell-12		Cell-13		Cell-14		Cell-15		Cell-16		Cell-17		Cell-18		Cell-19		Cell-20		Cell-21		Cell-22		Cell-23		Cell-24		Cell-25
x position (µm)	y position (µm)	x position (µm)	y position (µm)	x position (µm)	y position (µm)	x position (µm)	y position (µm)	x position (µm)	y position (µm)	x position (µm)	y position (µm)	x position (µm)	y position (µm)	x position (µm)	y position (µm)	x position (µm)	y position (µm)	x position (µm)	y position (µm)	x position (µm)	y position (µm)	x position (µm)	y position (µm)	x position (µm)	y position (µm)	x position (µm)	y position (µm)	x position (µm)	y position (µm)	x position (µm)	y position (µm)	x position (µm)	y position (µm)	x position (µm)	y position (µm)	x position (µm)	y position (µm)	x position (µm)	y position (µm)	x position (µm)	y position (µm)	x position (µm)	y position (µm)	x position (µm)	y position (µm)	x position (µm)	y position (µm)	x position (µm)	y position (µm)
0	0	0	0	0	0	0	0	0	0	0	0	0	0	0	0	0	0	0	0	0	0	0	0	0	0	0	0	0	0	0	0	0	0	0	0	0	0	0	0	0	0	0	0	0	0	0	0	0	0
-0.0985807	1.54464	0.245038	0.497278	1.7204	-0.653222	-0.376781	-0.0951783	-0.983228	0.858274	-0.316002	0.216854	-3.13834	-1.35192	0.676103	-0.0295384	-0.752907	-0.910414	-2.53113	-4.57188	0.129544	-0.224746	-0.847246	-0.690145	2.32559	-1.43255	-4.48	1.06667	-0.235886	-0.625818	0.262946	-0.984171	-0.117252	0.459237	-0.0858372	-0.142488	-0.408661	-0.17046	0.232615	-0.468909	0.023379	0.0175343	0.188092	-0.140361	0.0773664	-0.0520325	-0.0401933	0.043285	0.0119906	-0.31082
1.09189	3.11442	-0.231949	1.21175	1.29544	-0.804237	-1.28594	0.360025	-1.6633	1.55265	-0.803901	0.549885	-4.47506	-1.53845	1.53533	0.226718	-1.47057	-1.85286	-3.06653	-5.44729	0.856926	0.307931	-1.69305	2.17373	3.95344	1.09089	-2.94197	-0.0579048	-0.302002	-0.48262	0.304913	-1.02393	-0.5096	1.69656	-0.538453	0.88256	-0.911542	-0.151511	0.231673	-0.456149	0.0292237	0	0.394419	-0.204592	0.041626	-0.130081	-0.117488	0.0371014	-0.0677833	-0.168276
3.20058	3.81668	-0.243949	2.16375	0.814666	-0.871911	-4.50628	0.782443	-1.72365	1.498	-0.695679	0.519956	-3.13524	-1.72173	2.35307	0.343385	-2.53289	-3.07626	-3.40541	-5.77268	1.58905	0.429143	-3.44916	2.9704	3.94375	-0.195511	-0.631333	0.327333	-0.291128	-1.21931	-2.97705	2.57558	-1.34254	1.23068	0.41428	1.22168	0.60366	-0.180454	0.212987	-0.633667	0.0314593	0.0210088	0.984427	0.558265	0.151222	-0.0469932	-0.1583	0.27539	0.0773626	-0.355692
4.44352	4.68056	-0.502616	3.66737	2.4874	-1.45471	-4.13272	-0.209601	-0.61215	-0.898746	-0.974066	0.270769	-2.22634	-2.14998	3.19314	0.185395	-3.27302	-5.06592	-3.59927	-6.16967	1.16285	0.62058	-5.86105	3.57324	3.92097	1.20974	-3.11467	0.659862	-0.253264	-1.48306	-2.80413	1.9145	-2.47104	1.64543	0.529171	0.744195	1.1698	-0.569201	0.111356	-1.08334	0.00391437	-0.00128691	0.867176	0.177196	0.0901897	-0.112985	-0.203999	0.376568	-0.0185956	-0.0366102
7.26959	5.58713	-1.01309	6.26165	0.647207	-0.7962	-3.98594	-0.652497	0.560178	-2.09255	-0.115469	-0.303679	-1.28119	-3.12005	3.992	-0.116615	-4.03133	-7.14377	-4.02913	-6.72811	1.14771	0.453467	-7.26989	6.42143	4.05432	1.08889	0.654222	-0.277333	-0.514906	-1.76278	-3.41829	2.27721	-1.78138	1.18086	-0.517333	0.394667	1.81663	-1.12319	-0.555445	0.0994494	0.085926	0.00499238	0.825	-0.0874603	0.109688	-0.16042	-0.122844	0.236543	0.0384962	-0.237193
8.08883	7.10938	-1.52571	7.76511	2.44958	-3.46094	-5.88354	-1.79417	2.32283	-3.48654	1.12327	-1.36215	-1.88339	-4.11753	4.70718	-0.192786	-4.30635	-7.06757	-4.70678	-7.31164	-0.21612	-0.974621	-4.81039	5.43762	4.46981	0.018163	-1.17646	0.269528	-0.623824	-2.39301	-2.69825	1.81692	-2.15195	1.67774	0.149333	0.218667	2.66685	-0.856913	-1.33796	-0.493521	0.0314593	0.0210088	1.11876	-0.0706386	0.171623	-0.155258	-0.0278261	0.0772947	0.210286	-0.848
7.52116	4.4069	-1.64257	7.58346	1.7232	-3.29317	-4.60014	-0.129221	2.9343	-3.96348	3.11613	-3.30336	-2.73363	-4.64127	5.8165	-0.894669	-3.67574	-6.31109	-5.00916	-7.99588	0.305521	-1.14838	-4.59386	4.053	4.15936	0.0917063	1.5667	3.32182	-0.746667	-2.55492	-3.40535	1.882	-1.7594	1.96065	-0.520434	-0.386605	3.25547	-1.97341	-2.21403	-0.589734	0.0325926	0.040548	0.572121	0.0316306	0.161301	-0.123144	-0.115225	0.102813	-0.061452	-0.153443
7.18725	5.54777	-2.8018	9.91926	2.52979	-3.27493	-4.58056	-1.17489	3.3198	-4.54519	5.8829	-6.37328	-2.82353	-4.51187	7.37383	-1.7498	-3.47441	-6.65346	-5.33031	-8.11988	0.342987	-1.76237	-5.32337	4.64806	4.19321	-0.151457	-1.03153	4.70086	-0.888479	-2.41786	-1.84218	1.7398	-2.06544	1.0806	0.307234	-0.177764	2.9026	-2.3185	-1.3956	0.172855	0.0635039	0.00668749	0.58624	-0.40066	0.109688	-0.16042	-0.209938	0.285644	-0.16637	0.245246
6.39035	5.84773	-3.97928	14.0864	2.75201	-1.65461	-5.85304	-0.941507	4.17761	-5.30463	8.13677	-8.96953	-2.89532	-4.11484	9.42979	-2.55416	-3.61058	-6.25403	-4.73153	-8.66201	0.36285	-1.99103	-6.46267	4.42243	4.25445	-0.130832	-0.808812	3.7389	-1.29524	-2.73778	-2.85172	4.01684	-1.11252	0.802443	0.537667	0.052	2.24582	-1.87921	-0.813491	-0.90296	0.00685018	0.0016489	0.49	0.0125397	0.191068	-0.0569937	-0.188891	0.289622	-0.0812699	-0.0393651
7.8973	4.32263	-6.42378	12.3693	0.68199	-0.610482	-5.02807	-1.06504	6.32345	-6.35329	9.96842	-11.239	-3.42293	-3.21857	11.7671	-3.44414	-3.30646	-6.19502	-4.95531	-8.73988	-0.115712	-2.53551	-7.09112	5.10846	5.1211	0.545077	-2.90658	2.83733	-2.02159	-2.44317	-1.56563	2.27583	-1.25557	0.254046	0.677505	-0.146065	2.42867	-1.70597	-1.67263	0.11859	0.0367132	0.0215712	0.738462	-0.447922	0.211301	-0.112033	-0.200966	0.448577	0.0575115	-0.296774
8.95211	2.64575	-6.9409	8.96193	2.65008	-0.742121	-4.6046	0.605873	8.38784	-7.39915	10.5267	-12.391	-3.61569	-1.71344	13.3156	-3.97839	-3.55462	-6.59939	-4.68718	-9.01849	-1.7357	-2.52948	-8.1113	5.7229	5.70773	1.02831	-2.03733	2.24	-2.05929	-1.7627	-3.6678	3.45036	-1.44895	0.427517	0.382667	0.182	2.45577	-2.02596	-1.43425	-0.406819	0.0167128	0.0505019	0.759695	0.103914	0.342718	-0.198174	-0.225117	0.362075	0.0425615	-0.190345
7.96028	2.96156	-4.22133	6.4933	1.98525	-0.273704	-3.35734	3.42993	10.8676	-8.41221	11.4426	-14.0006	-4.04571	-0.274113	15.1891	-4.58531	-3.87384	-7.55929	-5.43619	-9.53484	-1.73869	-2.36268	-8.17141	5.85335	6.96838	0.650275	-0.573591	1.5883	-1.37108	-1.48934	-0.817374	2.96174	-1.69639	0.734887	0.357627	0.27074	1.6905	-0.623336	-0.64	0.469333	-0.012606	0.0710934	0.538295	0.48502	0.624923	-0.102426	-0.231298	0.297705	-0.0836804	-0.0149153
7.59515	4.93116	-3.09413	5.62338	3.54289	0.644615	-3.33655	3.25322	14.0868	-9.81485	12.1926	-15.2636	-4.41171	0.35929	17.1778	-5.43859	-3.70986	-7.37344	-5.86071	-10.1893	-2.06089	-1.80213	-9.93945	6.12258	6.82236	0.609358	-0.32052	1.47928	-0.8009	-1.04199	-1.56245	2.1628	-1.03313	0.302443	0.782162	0.808471	1.53264	-0.817672	-1.57037	-0.333281	0.0977778	0.00795539	1.18326	0.12285	0.713559	-0.0675164	-0.14737	0.544947	0.0648312	-0.161455
7.16589	6.55856	-4.39453	2.83513	5.14616	2.69427	-5.54724	1.14942	17.27	-11.4534	12.4217	-15.7806	-4.31619	-0.396017	18.212	-5.75444	-4.14203	-8.24481	-6.48519	-10.9514	-1.9171	-2.38644	-8.68628	5.41979	4.77196	0.155741	-0.330842	1.24258	-0.0860504	0.749655	-1.48809	3.06926	-1.50149	0.809607	0.372907	0.80064	1.5279	-1.53352	-0.60361	-0.629884	0.0118519	0.0257332	1.25732	-0.326279	0.700513	0.139464	-0.101064	-0.114185	0.137892	-0.415738
7.03164	7.23796	-4.33934	3.15355	5.79431	3.46307	-5.69838	0.176221	19.72	-12.7347	12.4833	-15.8097	-4.35539	-1.73261	17.0033	-5.2413	-4.07776	-8.33597	-7.14089	-11.7452	-1.43732	-1.9111	-8.70613	4.39279	4.85231	1.54884	-0.463238	1.09003	0.638999	1.98789	-1.18772	2.30425	-1.78646	1.54215	0.824062	1.38952	1.67649	-1.32407	0.107344	-0.521651	0.0385185	0.0109183	1.16	-0.00746029	0.740348	0.186698	0.00420128	-0.0441726	0.039619	-0.048
7.16321	7.29945	-0.659138	-1.48576	8.28911	2.90236	-5.94228	-0.746891	21.5823	-13.9121	12.853	-16.4544	-4.32889	-2.43919	15.8016	-4.95193	-4.89188	-9.43714	-7.59473	-12.3062	-2.79281	-0.36578	-7.54846	6.15167	6.22189	4.06936	-0.402286	0.678603	0.632782	1.99993	-2.94234	2.13649	-0.88916	1.35328	1.00267	0.87232	1.36261	-0.607643	0.096876	0.702763	0.0521044	-0.00553498	1.16341	-0.110329	0.760986	0.270487	-0.0247343	-0.0185507	0.12977	-0.379355
6.62523	7.18109	-3.20063	-0.422985	8.86184	5.09873	-6.71519	-0.932343	22.9088	-14.8038	13.1325	-16.8283	-4.1595	-2.64612	15.7797	-5.11867	-5.20041	-9.862	-7.30387	-12.51	-2.83263	-1.08645	-2.25925	4.77519	6.89178	3.73969	0.0484412	-0.338607	-0.466286	1.66908	-0.90598	2.68128	-1.2296	2.41656	0.952667	1.132	0.941757	-0.166123	-0.142222	-0.260741	0.00685018	0.066236	0.98	0.0525397	0.714261	0.260287	-0.149645	0.147735	0.16254	-0.455873
5.88966	7.55252	-1.36822	0.0307898	8.82542	6.59727	-7.84032	-1.46946	23.5738	-15.3569	13.3481	-17.1988	-4.10748	-2.86302	14.4308	-4.5701	-5.73352	-9.74566	-7.43639	-12.6693	-3.2543	-1.42284	-1.29391	3.69557	7.69104	4.7866	0.42102	-0.155608	-1.32571	2.56	-3.15209	2.20398	-1.13344	3.4345	0.651699	0.266839	1.06805	-0.841375	0.198772	-0.530794	0.0558255	0.0143797	0.73	0.62754	0.750507	0.313682	0.013418	0.0279022	-0.0567488	0.00827584
4.525	6.33132	-0.628048	0.603944	8.09638	6.09505	-9.02601	-2.45271	22.7415	-16.3538	13.2129	-16.9509	-4.0638	-3.86591	12.7357	-3.47125	-7.65724	-9.44143	-8.64755	-13.4226	-3.43119	-1.7732	-2.12961	3.84135	7.38196	2.99431	-0.234667	-0.984116	-1.77076	3.11201	-0.20157	3.29074	-1.05716	3.2595	0.517667	1.057	1.06687	-1.61936	-0.422341	-0.652354	0.111132	0.000734016	1.09714	0.680635	0.770581	0.285887	-0.109986	0.353373	0.0139467	-0.12339
3.87187	5.80046	0.280324	-1.01404	9.00106	6.69943	-9.86628	-3.22333	21.7048	-18.2213	12.6886	-16.2169	-4.00585	-4.15583	10.6326	-1.90357	-8.40498	-8.8999	-8.07639	-12.6693	-1.87316	-0.475196	-2.38554	4.78461	6.31667	1.42769	-1.51543	-2.40698	-2.05785	2.75195	-0.812464	2.30197	-1.25313	3.42398	0.502667	1.312	1.15091	-1.58567	0.306418	-1.14286	0.0635039	0.00668749	0.868571	-0.0761905	0.750507	0.313682	-0.0216426	-0.00618355	0.174975	-0.455172
4.15344	6.56828	0.686977	-1.07781	8.83647	7.4267	-10.6953	-3.93033	21.0448	-17.1053	11.7016	-15.0848	-3.26509	-4.44687	9.99713	-1.50365	-8.0861	-9.01222	-8.03187	-12.135	-1.05121	-0.773919	-3.78827	5.20473	7.23808	2.75027	-2.67059	-3.61056	-2.95846	2.17238	-1.11205	2.74558	-1.33071	2.21335	0.342974	1.15569	1.23048	-1.70116	1.29158	-1.05555	0.0743731	0.0339425	1.03218	-0.323475	0.740348	0.293364	-0.0597898	0.0208241	0.130837	-0.377931
4.20288	7.02552	1.35307	-2.26234	9.038	7.9301	-12.3259	-5.18012	19.8038	-15.8222	10.8494	-13.5196	-3.21115	-4.4943	10.2481	-1.61424	-6.29998	-10.1702	-7.32392	-11.2343	-1.08436	-0.587401	-4.38322	4.47099	6.34357	3.82027	-3.18275	-4.14366	-2.95929	0.887302	-1.46609	1.96429	-1.66937	2.86801	0.435949	1.35536	1.44772	-1.49292	0.672895	-1.52758	0.0977778	0.00795539	1.46424	-0.462915	0.72511	0.374634	-0.0876648	0.277358	0.102857	-0.297143
3.96317	7.62854	0.89103	-3.09998	8.60834	8.38017	-13.3649	-6.14129	18.1745	-13.2799	9.67298	-11.8265	-3.23952	-5.34918	10.8656	-2.2514	-5.25398	-9.65041	-7.28347	-10.8756	-0.541959	-1.7168	-5.91806	5.77742	7.44097	2.60436	-3.69788	-3.78367	-2.49996	0.195063	-1.45439	1.40825	-1.81555	2.78062	0.449707	1.05664	1.14627	-1.23824	0.654666	-0.696582	0.0558255	0.0143797	1.635	-0.26746	0.791378	0.32006	-0.0607757	0.180914	0.0228572	0.0114285
3.48414	8.17487	1.15157	-4.81821	8.00088	7.86492	-14.6623	-7.19563	11.9379	-8.53743	8.53196	-9.99382	-2.91337	-6.17049	10.8449	-1.95425	-4.84393	-9.67295	-7.13547	-10.496	-0.579749	-2.05813	-7.04368	7.3452	7.29429	3.61621	-3.07113	-3.53654	-2.00976	0.194017	-0.650603	1.34494	-1.57313	2.74022	1.08525	1.58297	1.04434	-0.55219	0.862571	-0.681516	0.0827414	-0.000573504	1.82925	-0.401042	0.750507	0.313682	-0.0662294	0.203866	0.167619	-0.261333
4.04394	8.43279	1.35847	-3.3356	7.61464	7.14045	-16.2624	-8.25344	9.07557	-6.9451	6.18602	-7.33506	-2.19368	-7.14188	9.98244	-1.59044	-6.29808	-10.3359	-7.32231	-10.514	-1.48032	-2.37356	-8.4364	4.27731	7.61732	4.77599	-2.77053	-3.20296	-1.39654	-0.0555153	-3.90176	0.654993	-1.91701	2.82513	1.13559	1.12123	1.47554	-0.839005	-0.346587	0.528913	0.0592593	-0.0157484	2.02985	-0.759251	0.770581	0.285887	-0.0912519	0.293676	0.0272682	0.0210526
4.62468	8.73	-2.12479	-3.48636	6.44318	6.50167	-17.3539	-8.849	8.42482	-7.27729	4.22394	-5.5002	-1.28762	-8.24364	8.874	-1.03237	-6.07117	-10.1968	-7.03229	-11.0249	-3.3394	-1.44807	-4.25177	5.82679	7.9512	4.43091	-2.26597	-3.7018	-1.18573	-0.79725	-2.23049	2.44974	-1.9079	2.81844	1.86616	0.939937	1.40641	-0.816751	0.273108	0.605372	0.02851	0.0652484	2.19733	-0.34946	0.767102	0.358349	-0.0202963	0.219177	0.00945811	-0.0137931
5.13931	9.75501	-2.95144	-2.40959	7.45962	7.02056	-18.4963	-9.4134	8.18106	-7.05826	2.65056	-4.86805	0.0673446	-10.2102	8.41948	-0.327636	-6.80041	-10.4344	-6.53483	-11.5451	-2.58363	-1.32862	-2.5664	5.93493	8.49744	3.93687	-1.93906	-2.91359	-1.27812	-0.812698	-2.3699	0.175337	-1.63476	1.91059	2.02667	1.01292	1.76798	-0.785672	-0.182135	-0.554457	0.0977778	0.037585	1.84403	0.46182	0.781456	0.300216	0.0184623	0.281485	0.0573365	-0.12339
5.47093	10.8058	-1.69908	-3.99371	7.87231	6.85571	-16.1401	-8.38165	7.07447	-6.37776	1.63549	-4.85872	1.69391	-12.2402	7.48017	0.513435	-5.06909	-10.0922	-7.02612	-12.1219	-2.64146	-1.59642	-0.326401	4.64591	8.22283	3.61032	-2.20759	-3.97793	-1.59936	-1.2003	-0.98003	0.988722	-1.94236	2.11444	2.54648	0.715359	2.28123	-1.10682	0.0108061	1.03613	0.0827414	-0.000573504	1.53043	0.0373223	0.786301	0.312967	-0.0723538	0.311043	0.068184	-0.08
5.53493	11.8938	-0.85799	-1.92393	8.43426	7.08952	-19.7288	-10.5698	6.01888	-5.48891	0.521639	-5.97227	3.43911	-14.2597	6.19722	0.545446	-4.39841	-10.2851	-7.80949	-13.6947	-1.36219	-1.51437	-1.22119	3.49955	6.82322	1.82508	-2.81059	-3.69162	-1.41967	-1.89628	-2.80591	-0.310484	-1.71374	1.24365	2.34522	1.76974	2.40308	-0.583932	-0.268181	-0.801843	0.0296296	0.156104	1.34202	0.628896	0.720671	0.381353	-0.18205	0.513419	-0.00157638	-0.00275859
5.60649	12.7317	-1.86829	-0.469615	9.54142	7.88836	-20.1813	-10.9669	5.74176	-5.67	-0.322238	-6.81037	4.91254	-16.2161	5.20093	0.670807	-4.30051	-10.1365	-7.09503	-11.6844	-2.33308	-3.22632	-2.44709	2.97458	6.43007	3.25154	-2.50819	-4.09295	-0.831489	-1.62948	-0.202974	1.2363	-1.66456	1.35222	2.44143	0.541147	1.78156	-1.24214	-0.034848	-0.850998	0.0337364	0.0662224	1.55396	0.369734	0.75207	0.371352	-0.13666	0.289607	0.0425615	-0.00275859
5.55282	13.4432	-0.859084	-1.2622	9.6169	8.02804	-20.431	-11.2831	5.65894	-5.81306	-0.731469	-6.88519	5.65379	-16.9175	4.88254	0.704851	-4.40046	-10.2643	-6.54207	-10.8081	-3.43434	-4.97936	-4.06725	3.02896	7.298	3.52049	-1.94676	-3.08538	-0.331504	-1.22594	-1.92372	-1.35975	-1.52949	1.58305	1.93524	1.06286	1.88987	-0.802938	0.417185	0.820148	0.0827414	-0.000573504	1.42248	0.690423	0.821301	0.362967	0.0489386	0.126057	0.210286	-0.368
5.37673	14.0495	-1.72849	-1.06546	9.6266	8.51774	-20.1693	-11.4197	4.56215	-6.23743	-0.616174	-6.77094	5.28795	-16.2853	5.44619	0.819084	-3.83393	-10.1123	-5.99871	-10.0703	-3.66818	-5.51332	-3.62999	3.0294	6.51149	2.27076	-1.52116	-3.03954	-0.139074	-1.81326	1.47295	-0.0744186	-1.46646	0.880018	1.29686	0.803613	1.56542	-0.855531	-0.338254	0.277281	0.0486202	0.036455	0.983529	-0.049225	0.841616	0.285605	-0.113123	0.394157	0.220952	-0.336
4.96	15.0989	-1.29945	-0.93144	9.97084	8.81835	-20.0961	-11.4708	3.17292	-6.2704	0.721455	-5.68034	4.65412	-15.1961	6.34861	0.692114	-3.87695	-10.7757	-6.03908	-10.6855	-4.14449	-4.91058	-3.23419	3.47531	5.80195	-0.349108	-1.40472	-3.39528	-0.575868	-1.32148	-1.20905	0.0710359	-0.888479	1.17578	1.08971	1.78368	1.7817	-0.895386	0.789066	-0.17918	-2.01299	-1.78714	1.60941	0.190775	0.741766	0.349828	0.0195123	0.139559	0.0253968	-0.115556
4.66701	16.2221	-0.499817	-2.80655	10.4024	9.1335	-18.563	-10.7045	3.25684	-6.31261	3.12392	-4.69035	3.75908	-13.5981	6.46435	0.696172	-3.98051	-10.4545	-6.17031	-9.95138	-4.61935	-4.68753	-3.34914	3.56923	5.35161	-1.53389	-1.66098	-2.10143	-0.56834	-1.53054	-0.969054	0.0749147	-1.10029	2.82991	1.02786	1.19294	1.98095	-1.01728	0.339417	-0.480832	0.0562963	0.0168443	1.70904	0.745651	0.88007	0.28766	-0.0680193	0.043285	0.114286	-0.165333
4.49877	17.2759	-0.872471	-5.67591	10.6822	9.5482	-15.8031	-8.61068	1.60487	-6.33126	3.78402	-4.97051	1.98373	-11.407	6.66882	0.360379	-3.85445	-10.8908	-6.46024	-9.85854	-4.61565	-4.29252	-2.65522	2.11027	5.39962	-1.2954	-1.5925	-2.28267	-0.705397	-1.2927	-0.72464	-0.162694	-1.17194	3.51767	-0.251733	1.04128	2.4988	-0.169138	1.52741	-1.24178	0.043863	0.0113891	1.05282	0.870937	0.894125	0.343693	-0.0692916	0.344727	0	0.08
4.52124	17.8257	-0.724065	-3.1646	10.8801	10.2274	-12.897	-6.54057	0.124058	-5.62567	3.35475	-5.82001	-0.435765	-8.39705	7.03375	-0.494731	-3.38407	-11.2637	-6.11232	-9.82847	-4.23545	-4.24779	-2.81119	1.73421	4.27905	-1.6913	-0.281477	-1.2467	-0.896508	-2.03492	0.0235962	1.20038	-0.447115	3.6235	0.032508	0.640254	2.67516	-1.05234	1.4993	-0.483838	0.0825158	0.0722461	1.52727	0.952843	0.846301	0.297967	-0.0723388	0.369059	0.0929524	-0.144
4.72815	17.2331	0.925066	-5.4164	11.1561	10.4245	-10.958	-5.4813	-0.93118	-4.86758	3.22353	-6.49241	-1.71902	-6.87583	6.55749	-0.564851	-3.55307	-10.9411	-5.90327	-10.3363	-5.46569	-4.26997	-3.41313	1.42397	4.64904	-1.0935	-0.794256	-2.38605	-1.15925	-1.79035	0.157161	1.12624	-1.83006	3.39164	0.472667	1.117	2.13294	-0.683449	0.934835	-0.947044	-1.99111	-1.78714	0.898824	0.195481	0.840685	0.336891	-0.210197	0.356269	0.175824	-0.0676923
5.53987	15.2918	0.157787	-10.3081	11.4646	10.2046	-10.3515	-4.82038	-1.86226	-3.57932	3.76186	-6.76519	-1.53208	-6.92791	5.56729	-0.213582	-3.82391	-10.1894	-5.81112	-10.0985	2.87511	-1.57813	-4.11163	1.87467	5.3854	0.904516	-0.172444	-0.727111	-1.1889	-1.84986	0.198946	1.10958	-1.76417	3.29797	0.0232728	0.941091	2.28977	-1.29029	0.917301	-0.399099	0.0825158	0.0722461	0.760889	0.432762	0.926414	0.361802	-0.278261	0.729662	0.0854332	-0.279344
5.80927	14.5602	0.275647	-5.35807	11.667	10.2288	-10.7976	-4.73592	-2.92809	-2.46291	5.56042	-7.18398	-0.775904	-6.9299	4.89362	-0.154479	-3.71232	-11.038	-5.5995	-10.4901	-6.49823	-4.5454	-4.19477	1.71061	5.02538	-0.364627	0.907447	0.730016	-1.25591	-1.55648	-0.372242	-0.156223	-1.73193	3.1038	0.594963	1.63615	2.29294	-1.67456	-0.0903704	0.358222	0.0545737	0.110874	0.333333	0.793651	0.883725	0.418271	-0.182593	0.611138	0.140092	-0.296774
5.75739	15.5344	3.84289	-10.237	11.7137	10.1447	-10.6705	-4.70331	-2.94112	-2.73578	7.21345	-8.62856	-0.195443	-7.06591	3.92641	-0.0622435	-3.57135	-10.8313	-2.06633	-9.49018	-6.04804	-4.54254	-4.65725	1.80486	5.61724	-1.23441	0.631298	1.31312	-1.18436	-1.33241	0.142001	0.787314	-1.6513	3.23908	1.14202	1.10297	2.22773	-1.65107	-1.73951	0.881778	0.0545737	0.152548	0.974328	0.773883	0.835762	0.361506	-0.297277	0.851922	0.0247942	-0.08
[truncated: 18 more columns]

## Sheet: Fig 1D
Time Interval (s)	Date	Experiment	Cell_line	Cell_num	Mean square displacement (micron^2)
15	2019-06-02	1	WAVE-null	6	0.984062
30	2019-06-02	1	WAVE-null	6	2.99332
45	2019-06-02	1	WAVE-null	6	4.94974
60	2019-06-02	1	WAVE-null	6	5.84397
75	2019-06-02	1	WAVE-null	6	6.21504
90	2019-06-02	1	WAVE-null	6	6.59883
105	2019-06-02	1	WAVE-null	6	6.97657
120	2019-06-02	1	WAVE-null	6	7.31673
135	2019-06-02	1	WAVE-null	6	7.52139
150	2019-06-02	1	WAVE-null	6	7.75406
165	2019-06-02	1	WAVE-null	6	8.00931
180	2019-06-02	1	WAVE-null	6	8.18662
195	2019-06-02	1	WAVE-null	6	8.64464
210	2019-06-02	1	WAVE-null	6	8.97893
225	2019-06-02	1	WAVE-null	6	9.42504
240	2019-06-02	1	WAVE-null	6	10.07
255	2019-06-02	1	WAVE-null	6	10.5693
270	2019-06-02	1	WAVE-null	6	11.0444
285	2019-06-02	1	WAVE-null	6	11.6383
300	2019-06-02	1	WAVE-null	6	12.2494
315	2019-06-02	1	WAVE-null	6	13.0177
330	2019-06-02	1	WAVE-null	6	13.8346
345	2019-06-02	1	WAVE-null	6	14.8091
360	2019-06-02	1	WAVE-null	6	15.889
375	2019-06-02	1	WAVE-null	6	17.0139
390	2019-06-02	1	WAVE-null	6	17.8083
405	2019-06-02	1	WAVE-null	6	19.1395
420	2019-06-02	1	WAVE-null	6	20.6776
435	2019-06-02	1	WAVE-null	6	22.5161
450	2019-06-02	1	WAVE-null	6	24.9553
465	2019-06-02	1	WAVE-null	6	27.7653
480	2019-06-02	1	WAVE-null	6	31.1024
495	2019-06-02	1	WAVE-null	6	35.0688
510	2019-06-02	1	WAVE-null	6	40.1501
525	2019-06-02	1	WAVE-null	6	46.7145
540	2019-06-02	1	WAVE-null	6	56.4122
555	2019-06-02	1	WAVE-null	6	70.624
570	2019-06-02	1	WAVE-null	6	92.0016
585	2019-06-02	1	WAVE-null	6	122.718
600	2019-06-02	1	WAVE-null	6	164.97
15	2019-06-02	1	WAVE-null	9	1.52171
30	2019-06-02	1	WAVE-null	9	3.81843
45	2019-06-02	1	WAVE-null	9	5.19624
60	2019-06-02	1	WAVE-null	9	6.00891
75	2019-06-02	1	WAVE-null	9	6.85051
90	2019-06-02	1	WAVE-null	9	7.68743
105	2019-06-02	1	WAVE-null	9	8.42243
120	2019-06-02	1	WAVE-null	9	8.81559
135	2019-06-02	1	WAVE-null	9	9.35493
150	2019-06-02	1	WAVE-null	9	9.90046
165	2019-06-02	1	WAVE-null	9	10.3737
180	2019-06-02	1	WAVE-null	9	11.0294
195	2019-06-02	1	WAVE-null	9	11.6696
210	2019-06-02	1	WAVE-null	9	12.4636
225	2019-06-02	1	WAVE-null	9	13.1017
240	2019-06-02	1	WAVE-null	9	13.5772
255	2019-06-02	1	WAVE-null	9	14.0077
270	2019-06-02	1	WAVE-null	9	14.1167
285	2019-06-02	1	WAVE-null	9	14.4722
300	2019-06-02	1	WAVE-null	9	14.2715
315	2019-06-02	1	WAVE-null	9	14.7511
330	2019-06-02	1	WAVE-null	9	15.1303
345	2019-06-02	1	WAVE-null	9	16.1499
360	2019-06-02	1	WAVE-null	9	17.1335
375	2019-06-02	1	WAVE-null	9	18.3218
390	2019-06-02	1	WAVE-null	9	19.7617
405	2019-06-02	1	WAVE-null	9	21.518
420	2019-06-02	1	WAVE-null	9	22.5154
435	2019-06-02	1	WAVE-null	9	23.9627
450	2019-06-02	1	WAVE-null	9	25.2124
465	2019-06-02	1	WAVE-null	9	28.0581
480	2019-06-02	1	WAVE-null	9	31.8988
495	2019-06-02	1	WAVE-null	9	36.4801
510	2019-06-02	1	WAVE-null	9	42.3885
525	2019-06-02	1	WAVE-null	9	49.5131
540	2019-06-02	1	WAVE-null	9	58.2658
555	2019-06-02	1	WAVE-null	9	72.4646
570	2019-06-02	1	WAVE-null	9	95.0253
585	2019-06-02	1	WAVE-null	9	134.044
600	2019-06-02	1	WAVE-null	9	199.618
15	2019-06-02	1	WAVE-null	11	1.748
30	2019-06-02	1	WAVE-null	11	4.21431
45	2019-06-02	1	WAVE-null	11	6.169
60	2019-06-02	1	WAVE-null	11	8.05302
75	2019-06-02	1	WAVE-null	11	9.72811
90	2019-06-02	1	WAVE-null	11	11.1971
105	2019-06-02	1	WAVE-null	11	11.7575
120	2019-06-02	1	WAVE-null	11	11.9999
135	2019-06-02	1	WAVE-null	11	11.9847
150	2019-06-02	1	WAVE-null	11	13.1386
165	2019-06-02	1	WAVE-null	11	13.94
180	2019-06-02	1	WAVE-null	11	14.0945
195	2019-06-02	1	WAVE-null	11	14.3823
210	2019-06-02	1	WAVE-null	11	13.9448
225	2019-06-02	1	WAVE-null	11	13.9836
240	2019-06-02	1	WAVE-null	11	14.1158
255	2019-06-02	1	WAVE-null	11	14.3319
270	2019-06-02	1	WAVE-null	11	14.0616
285	2019-06-02	1	WAVE-null	11	15.072
300	2019-06-02	1	WAVE-null	11	16.196
315	2019-06-02	1	WAVE-null	11	17.4217
330	2019-06-02	1	WAVE-null	11	16.1865
345	2019-06-02	1	WAVE-null	11	15.1375
360	2019-06-02	1	WAVE-null	11	16.0232
375	2019-06-02	1	WAVE-null	11	16.7405
390	2019-06-02	1	WAVE-null	11	17.6042
405	2019-06-02	1	WAVE-null	11	18.7108
420	2019-06-02	1	WAVE-null	11	19.8465
435	2019-06-02	1	WAVE-null	11	20.0104
450	2019-06-02	1	WAVE-null	11	20.348
465	2019-06-02	1	WAVE-null	11	20.9464
480	2019-06-02	1	WAVE-null	11	19.5815
495	2019-06-02	1	WAVE-null	11	20.9784
510	2019-06-02	1	WAVE-null	11	23.5272
525	2019-06-02	1	WAVE-null	11	27.1779
540	2019-06-02	1	WAVE-null	11	32.6391
555	2019-06-02	1	WAVE-null	11	38.8937
570	2019-06-02	1	WAVE-null	11	47.6588
585	2019-06-02	1	WAVE-null	11	60.6502
600	2019-06-02	1	WAVE-null	11	83.2932
15	2019-06-02	1	WAVE-null	12	1.52545
30	2019-06-02	1	WAVE-null	12	5.60049
45	2019-06-02	1	WAVE-null	12	11.5584
60	2019-06-02	1	WAVE-null	12	19.5487
75	2019-06-02	1	WAVE-null	12	29.5169
90	2019-06-02	1	WAVE-null	12	41.5398
105	2019-06-02	1	WAVE-null	12	54.6118
120	2019-06-02	1	WAVE-null	12	68.4522
135	2019-06-02	1	WAVE-null	12	83.3694
150	2019-06-02	1	WAVE-null	12	99.4693
165	2019-06-02	1	WAVE-null	12	116.779
180	2019-06-02	1	WAVE-null	12	135.031
195	2019-06-02	1	WAVE-null	12	154.216
210	2019-06-02	1	WAVE-null	12	174.309
225	2019-06-02	1	WAVE-null	12	195.143
240	2019-06-02	1	WAVE-null	12	216.304
255	2019-06-02	1	WAVE-null	12	237.486
270	2019-06-02	1	WAVE-null	12	258.839
285	2019-06-02	1	WAVE-null	12	280.137
300	2019-06-02	1	WAVE-null	12	302.095
315	2019-06-02	1	WAVE-null	12	325.9
330	2019-06-02	1	WAVE-null	12	351.783
345	2019-06-02	1	WAVE-null	12	379.174
360	2019-06-02	1	WAVE-null	12	407.384
375	2019-06-02	1	WAVE-null	12	436.741
390	2019-06-02	1	WAVE-null	12	465.005
405	2019-06-02	1	WAVE-null	12	490.448
420	2019-06-02	1	WAVE-null	12	512.653
435	2019-06-02	1	WAVE-null	12	528.957
450	2019-06-02	1	WAVE-null	12	539.956
465	2019-06-02	1	WAVE-null	12	545.656
480	2019-06-02	1	WAVE-null	12	542.409
495	2019-06-02	1	WAVE-null	12	530.289
510	2019-06-02	1	WAVE-null	12	508.972
525	2019-06-02	1	WAVE-null	12	485.08
540	2019-06-02	1	WAVE-null	12	464.593
555	2019-06-02	1	WAVE-null	12	435.597
570	2019-06-02	1	WAVE-null	12	401.187
585	2019-06-02	1	WAVE-null	12	348.125
600	2019-06-02	1	WAVE-null	12	308.339
15	2019-06-02	1	WAVE-null	14	0.779839
30	2019-06-02	1	WAVE-null	14	1.86818
45	2019-06-02	1	WAVE-null	14	1.99115
60	2019-06-02	1	WAVE-null	14	1.95296
75	2019-06-02	1	WAVE-null	14	2.03085
90	2019-06-02	1	WAVE-null	14	2.19076
105	2019-06-02	1	WAVE-null	14	2.39404
120	2019-06-02	1	WAVE-null	14	2.54988
135	2019-06-02	1	WAVE-null	14	2.72154
150	2019-06-02	1	WAVE-null	14	2.94906
165	2019-06-02	1	WAVE-null	14	3.09473
180	2019-06-02	1	WAVE-null	14	3.21979
195	2019-06-02	1	WAVE-null	14	3.45295
210	2019-06-02	1	WAVE-null	14	3.71456
225	2019-06-02	1	WAVE-null	14	4.01132
240	2019-06-02	1	WAVE-null	14	4.20913
255	2019-06-02	1	WAVE-null	14	4.47555
270	2019-06-02	1	WAVE-null	14	4.7141
285	2019-06-02	1	WAVE-null	14	4.983
300	2019-06-02	1	WAVE-null	14	5.30665
315	2019-06-02	1	WAVE-null	14	5.83096
330	2019-06-02	1	WAVE-null	14	6.29142
345	2019-06-02	1	WAVE-null	14	6.72179
360	2019-06-02	1	WAVE-null	14	7.22506
375	2019-06-02	1	WAVE-null	14	7.75612
390	2019-06-02	1	WAVE-null	14	8.21218
405	2019-06-02	1	WAVE-null	14	8.69767
420	2019-06-02	1	WAVE-null	14	9.13499
435	2019-06-02	1	WAVE-null	14	10.1048
450	2019-06-02	1	WAVE-null	14	10.9342
465	2019-06-02	1	WAVE-null	14	11.8709
480	2019-06-02	1	WAVE-null	14	12.9011
495	2019-06-02	1	WAVE-null	14	14.1939
510	2019-06-02	1	WAVE-null	14	15.8085
525	2019-06-02	1	WAVE-null	14	17.831
540	2019-06-02	1	WAVE-null	14	20.6417
555	2019-06-02	1	WAVE-null	14	25.6201
570	2019-06-02	1	WAVE-null	14	31.9586
585	2019-06-02	1	WAVE-null	14	47.1204
600	2019-06-02	1	WAVE-null	14	76.4779
15	2019-06-02	1	WAVE-null	16	1.38047
30	2019-06-02	1	WAVE-null	16	3.34302
45	2019-06-02	1	WAVE-null	16	5.22589
60	2019-06-02	1	WAVE-null	16	5.88518
75	2019-06-02	1	WAVE-null	16	5.44886
90	2019-06-02	1	WAVE-null	16	5.49936
105	2019-06-02	1	WAVE-null	16	6.48325
120	2019-06-02	1	WAVE-null	16	8.41884
135	2019-06-02	1	WAVE-null	16	9.84661
150	2019-06-02	1	WAVE-null	16	10.188
165	2019-06-02	1	WAVE-null	16	9.66522
180	2019-06-02	1	WAVE-null	16	9.09802
195	2019-06-02	1	WAVE-null	16	9.80412
210	2019-06-02	1	WAVE-null	16	10.9799
225	2019-06-02	1	WAVE-null	16	11.8825
240	2019-06-02	1	WAVE-null	16	12.7145
255	2019-06-02	1	WAVE-null	16	12.6868
270	2019-06-02	1	WAVE-null	16	12.4175
285	2019-06-02	1	WAVE-null	16	12.5383
300	2019-06-02	1	WAVE-null	16	13.0121
315	2019-06-02	1	WAVE-null	16	13.4078
330	2019-06-02	1	WAVE-null	16	13.5659
345	2019-06-02	1	WAVE-null	16	13.5479
360	2019-06-02	1	WAVE-null	16	13.4387
375	2019-06-02	1	WAVE-null	16	13.8578
390	2019-06-02	1	WAVE-null	16	14.6335
405	2019-06-02	1	WAVE-null	16	15.3102
420	2019-06-02	1	WAVE-null	16	16.2538
435	2019-06-02	1	WAVE-null	16	17.1686
450	2019-06-02	1	WAVE-null	16	16.315
465	2019-06-02	1	WAVE-null	16	15.6858
480	2019-06-02	1	WAVE-null	16	15.0896
495	2019-06-02	1	WAVE-null	16	15.259
510	2019-06-02	1	WAVE-null	16	16.0916
525	2019-06-02	1	WAVE-null	16	16.648
540	2019-06-02	1	WAVE-null	16	15.7346
555	2019-06-02	1	WAVE-null	16	12.466
570	2019-06-02	1	WAVE-null	16	13.4073
585	2019-06-02	1	WAVE-null	16	14.2371
600	2019-06-02	1	WAVE-null	16	9.98496
15	2019-06-02	1	WAVE-null	22	1.51852
30	2019-06-02	1	WAVE-null	22	2.92328
45	2019-06-02	1	WAVE-null	22	5.19985
60	2019-06-02	1	WAVE-null	22	7.88639
75	2019-06-02	1	WAVE-null	22	11.0766
90	2019-06-02	1	WAVE-null	22	15.2088
105	2019-06-02	1	WAVE-null	22	19.319
120	2019-06-02	1	WAVE-null	22	23.1405
135	2019-06-02	1	WAVE-null	22	27.7079
150	2019-06-02	1	WAVE-null	22	32.109
165	2019-06-02	1	WAVE-null	22	36.4415
180	2019-06-02	1	WAVE-null	22	40.4994
195	2019-06-02	1	WAVE-null	22	44.0499
210	2019-06-02	1	WAVE-null	22	46.9003
225	2019-06-02	1	WAVE-null	22	49.253
240	2019-06-02	1	WAVE-null	22	50.7742
255	2019-06-02	1	WAVE-null	22	52.2133
270	2019-06-02	1	WAVE-null	22	52.823
285	2019-06-02	1	WAVE-null	22	53.3605
300	2019-06-02	1	WAVE-null	22	53.7019
315	2019-06-02	1	WAVE-null	22	54.0812
330	2019-06-02	1	WAVE-null	22	53.5968
345	2019-06-02	1	WAVE-null	22	52.5655
360	2019-06-02	1	WAVE-null	22	51.8268
375	2019-06-02	1	WAVE-null	22	50.3387
390	2019-06-02	1	WAVE-null	22	48.984
405	2019-06-02	1	WAVE-null	22	47.8161
420	2019-06-02	1	WAVE-null	22	46.9694
435	2019-06-02	1	WAVE-null	22	46.1653
450	2019-06-02	1	WAVE-null	22	45.9968
465	2019-06-02	1	WAVE-null	22	48.0639
480	2019-06-02	1	WAVE-null	22	49.9655
495	2019-06-02	1	WAVE-null	22	51.5366
510	2019-06-02	1	WAVE-null	22	52.9753
525	2019-06-02	1	WAVE-null	22	58.3306
540	2019-06-02	1	WAVE-null	22	63.3953
555	2019-06-02	1	WAVE-null	22	63.3889
570	2019-06-02	1	WAVE-null	22	70.492
585	2019-06-02	1	WAVE-null	22	75.7605
600	2019-06-02	1	WAVE-null	22	99.7926
15	2019-06-02	1	WAVE-null	25	4.0809
30	2019-06-02	1	WAVE-null	25	10.7814
45	2019-06-02	1	WAVE-null	25	20.6775
60	2019-06-02	1	WAVE-null	25	33.2552
75	2019-06-02	1	WAVE-null	25	48.7346
90	2019-06-02	1	WAVE-null	25	67.3615
105	2019-06-02	1	WAVE-null	25	87.9285
120	2019-06-02	1	WAVE-null	25	110.146
135	2019-06-02	1	WAVE-null	25	135.006
150	2019-06-02	1	WAVE-null	25	161.401
165	2019-06-02	1	WAVE-null	25	189.486
180	2019-06-02	1	WAVE-null	25	215.007
195	2019-06-02	1	WAVE-null	25	240.599
210	2019-06-02	1	WAVE-null	25	272.182
225	2019-06-02	1	WAVE-null	25	297.619
240	2019-06-02	1	WAVE-null	25	325.741
255	2019-06-02	1	WAVE-null	25	360.117
270	2019-06-02	1	WAVE-null	25	398.712
285	2019-06-02	1	WAVE-null	25	440.888
300	2019-06-02	1	WAVE-null	25	480.515
315	2019-06-02	1	WAVE-null	25	522.923
330	2019-06-02	1	WAVE-null	25	570.932
345	2019-06-02	1	WAVE-null	25	618.226
360	2019-06-02	1	WAVE-null	25	665.964
375	2019-06-02	1	WAVE-null	25	713.505
390	2019-06-02	1	WAVE-null	25	766.367
405	2019-06-02	1	WAVE-null	25	825.003
420	2019-06-02	1	WAVE-null	25	874.512
435	2019-06-02	1	WAVE-null	25	932.145
450	2019-06-02	1	WAVE-null	25	991.716
465	2019-06-02	1	WAVE-null	25	1053.97
480	2019-06-02	1	WAVE-null	25	1112.9
495	2019-06-02	1	WAVE-null	25	1178.76
510	2019-06-02	1	WAVE-null	25	1249.3
525	2019-06-02	1	WAVE-null	25	1333.91
540	2019-06-02	1	WAVE-null	25	1422.85
555	2019-06-02	1	WAVE-null	25	1536.74
570	2019-06-02	1	WAVE-null	25	1670.67
585	2019-06-02	1	WAVE-null	25	1839.47
600	2019-06-02	1	WAVE-null	25	2068.67
15	2019-06-02	1	WAVE-null	27	0.332602
30	2019-06-02	1	WAVE-null	27	0.634963
45	2019-06-02	1	WAVE-null	27	1.07934
60	2019-06-02	1	WAVE-null	27	1.60948
75	2019-06-02	1	WAVE-null	27	2.17336
90	2019-06-02	1	WAVE-null	27	2.76153
105	2019-06-02	1	WAVE-null	27	3.38881
120	2019-06-02	1	WAVE-null	27	4.02681
135	2019-06-02	1	WAVE-null	27	4.77398
150	2019-06-02	1	WAVE-null	27	5.53133
165	2019-06-02	1	WAVE-null	27	6.38406
180	2019-06-02	1	WAVE-null	27	6.93308
195	2019-06-02	1	WAVE-null	27	7.57329
210	2019-06-02	1	WAVE-null	27	8.10841
225	2019-06-02	1	WAVE-null	27	8.66352
240	2019-06-02	1	WAVE-null	27	9.31222
255	2019-06-02	1	WAVE-null	27	9.95255
270	2019-06-02	1	WAVE-null	27	10.5981
285	2019-06-02	1	WAVE-null	27	11.3309
300	2019-06-02	1	WAVE-null	27	12.0084
315	2019-06-02	1	WAVE-null	27	12.796
330	2019-06-02	1	WAVE-null	27	13.5664
345	2019-06-02	1	WAVE-null	27	14.6084
360	2019-06-02	1	WAVE-null	27	15.6802
375	2019-06-02	1	WAVE-null	27	17.0232
390	2019-06-02	1	WAVE-null	27	18.1397
405	2019-06-02	1	WAVE-null	27	19.4782
420	2019-06-02	1	WAVE-null	27	21.0389
435	2019-06-02	1	WAVE-null	27	22.5086
450	2019-06-02	1	WAVE-null	27	24.3063
465	2019-06-02	1	WAVE-null	27	24.9141
480	2019-06-02	1	WAVE-null	27	25.3209
495	2019-06-02	1	WAVE-null	27	26.2475
510	2019-06-02	1	WAVE-null	27	27.745
525	2019-06-02	1	WAVE-null	27	28.5408
540	2019-06-02	1	WAVE-null	27	29.3717
555	2019-06-02	1	WAVE-null	27	30.8862
570	2019-06-02	1	WAVE-null	27	32.6079
585	2019-06-02	1	WAVE-null	27	32.5554
600	2019-06-02	1	WAVE-null	27	30.8148
15	2019-06-02	1	WAVE-null	31	0.781302
30	2019-06-02	1	WAVE-null	31	2.08202
45	2019-06-02	1	WAVE-null	31	3.75093
60	2019-06-02	1	WAVE-null	31	6.0044
75	2019-06-02	1	WAVE-null	31	7.73149
90	2019-06-02	1	WAVE-null	31	9.26028
105	2019-06-02	1	WAVE-null	31	10.9803
120	2019-06-02	1	WAVE-null	31	12.465
135	2019-06-02	1	WAVE-null	31	13.6082
150	2019-06-02	1	WAVE-null	31	13.9264
165	2019-06-02	1	WAVE-null	31	14.5258
180	2019-06-02	1	WAVE-null	31	15.324
195	2019-06-02	1	WAVE-null	31	16.2342
210	2019-06-02	1	WAVE-null	31	17.4403
225	2019-06-02	1	WAVE-null	31	18.3005
240	2019-06-02	1	WAVE-null	31	19.1181
255	2019-06-02	1	WAVE-null	31	19.9685
270	2019-06-02	1	WAVE-null	31	21.03
285	2019-06-02	1	WAVE-null	31	22.0051
300	2019-06-02	1	WAVE-null	31	23.0573
315	2019-06-02	1	WAVE-null	31	24.3141
330	2019-06-02	1	WAVE-null	31	25.7456
345	2019-06-02	1	WAVE-null	31	27.4028
360	2019-06-02	1	WAVE-null	31	29.2972
375	2019-06-02	1	WAVE-null	31	31.4591
390	2019-06-02	1	WAVE-null	31	33.9675
405	2019-06-02	1	WAVE-null	31	36.661
420	2019-06-02	1	WAVE-null	31	39.8933
435	2019-06-02	1	WAVE-null	31	43.939
450	2019-06-02	1	WAVE-null	31	47.8377
465	2019-06-02	1	WAVE-null	31	52.785
480	2019-06-02	1	WAVE-null	31	59.0857
495	2019-06-02	1	WAVE-null	31	65.5263
510	2019-06-02	1	WAVE-null	31	74.2963
525	2019-06-02	1	WAVE-null	31	84.9035
540	2019-06-02	1	WAVE-null	31	98.4497
555	2019-06-02	1	WAVE-null	31	116.959
570	2019-06-02	1	WAVE-null	31	135.765
585	2019-06-02	1	WAVE-null	31	161.432
600	2019-06-02	1	WAVE-null	31	204.978
15	2019-06-02	1	WAVE-null	32	0.28089
30	2019-06-02	1	WAVE-null	32	0.614169
45	2019-06-02	1	WAVE-null	32	0.788348
60	2019-06-02	1	WAVE-null	32	0.938034
75	2019-06-02	1	WAVE-null	32	1.13683
90	2019-06-02	1	WAVE-null	32	1.27219
105	2019-06-02	1	WAVE-null	32	1.43959
120	2019-06-02	1	WAVE-null	32	1.67379
135	2019-06-02	1	WAVE-null	32	2.05148
150	2019-06-02	1	WAVE-null	32	2.36977
165	2019-06-02	1	WAVE-null	32	2.66467
180	2019-06-02	1	WAVE-null	32	2.6909
195	2019-06-02	1	WAVE-null	32	2.74905
210	2019-06-02	1	WAVE-null	32	2.83284
225	2019-06-02	1	WAVE-null	32	2.89924
240	2019-06-02	1	WAVE-null	32	2.99717
255	2019-06-02	1	WAVE-null	32	3.10361
270	2019-06-02	1	WAVE-null	32	3.23273
285	2019-06-02	1	WAVE-null	32	3.30601
300	2019-06-02	1	WAVE-null	32	3.35005
315	2019-06-02	1	WAVE-null	32	3.49966
330	2019-06-02	1	WAVE-null	32	3.64453
345	2019-06-02	1	WAVE-null	32	3.7707
360	2019-06-02	1	WAVE-null	32	3.89837
375	2019-06-02	1	WAVE-null	32	4.03035
390	2019-06-02	1	WAVE-null	32	4.24161
405	2019-06-02	1	WAVE-null	32	4.40052
420	2019-06-02	1	WAVE-null	32	4.60346
435	2019-06-02	1	WAVE-null	32	4.87654
450	2019-06-02	1	WAVE-null	32	5.20375
465	2019-06-02	1	WAVE-null	32	5.62597
480	2019-06-02	1	WAVE-null	32	6.0053
495	2019-06-02	1	WAVE-null	32	6.39032
510	2019-06-02	1	WAVE-null	32	6.94447
525	2019-06-02	1	WAVE-null	32	7.62474
540	2019-06-02	1	WAVE-null	32	8.57372
555	2019-06-02	1	WAVE-null	32	9.86227
570	2019-06-02	1	WAVE-null	32	12.0738
585	2019-06-02	1	WAVE-null	32	16.4384
600	2019-06-02	1	WAVE-null	32	24.8062
15	2019-06-02	1	WAVE-null	39	2.54248
30	2019-06-02	1	WAVE-null	39	9.57791
45	2019-06-02	1	WAVE-null	39	20.9222
60	2019-06-02	1	WAVE-null	39	36.3567
75	2019-06-02	1	WAVE-null	39	56.0859
90	2019-06-02	1	WAVE-null	39	79.9596
105	2019-06-02	1	WAVE-null	39	108.056
120	2019-06-02	1	WAVE-null	39	140.196
135	2019-06-02	1	WAVE-null	39	176.188
150	2019-06-02	1	WAVE-null	39	215.857
165	2019-06-02	1	WAVE-null	39	258.586
180	2019-06-02	1	WAVE-null	39	304.317
195	2019-06-02	1	WAVE-null	39	352.351
210	2019-06-02	1	WAVE-null	39	403.412
225	2019-06-02	1	WAVE-null	39	457.993
240	2019-06-02	1	WAVE-null	39	516.14
255	2019-06-02	1	WAVE-null	39	577.395
270	2019-06-02	1	WAVE-null	39	641.246
285	2019-06-02	1	WAVE-null	39	708.896
300	2019-06-02	1	WAVE-null	39	780.658
315	2019-06-02	1	WAVE-null	39	852.968
330	2019-06-02	1	WAVE-null	39	924.779
345	2019-06-02	1	WAVE-null	39	1000.97
360	2019-06-02	1	WAVE-null	39	1082.15
375	2019-06-02	1	WAVE-null	39	1166.85
390	2019-06-02	1	WAVE-null	39	1256.03
405	2019-06-02	1	WAVE-null	39	1350.84
420	2019-06-02	1	WAVE-null	39	1450.42
435	2019-06-02	1	WAVE-null	39	1550.28
450	2019-06-02	1	WAVE-null	39	1642.63
465	2019-06-02	1	WAVE-null	39	1730.38
480	2019-06-02	1	WAVE-null	39	1812.14
495	2019-06-02	1	WAVE-null	39	1888.27
510	2019-06-02	1	WAVE-null	39	1951.37
525	2019-06-02	1	WAVE-null	39	1999.04
540	2019-06-02	1	WAVE-null	39	2030.32
555	2019-06-02	1	WAVE-null	39	2055.89
570	2019-06-02	1	WAVE-null	39	2080.63
585	2019-06-02	1	WAVE-null	39	2066.71
600	2019-06-02	1	WAVE-null	39	2031.03
15	2019-06-02	1	WAVE-null	44	0.506333
30	2019-06-02	1	WAVE-null	44	0.718118
45	2019-06-02	1	WAVE-null	44	0.868507
60	2019-06-02	1	WAVE-null	44	1.24758
75	2019-06-02	1	WAVE-null	44	1.27131
90	2019-06-02	1	WAVE-null	44	1.56999
105	2019-06-02	1	WAVE-null	44	2.08669
120	2019-06-02	1	WAVE-null	44	2.49028
135	2019-06-02	1	WAVE-null	44	2.76992
150	2019-06-02	1	WAVE-null	44	3.17735
165	2019-06-02	1	WAVE-null	44	3.50236
180	2019-06-02	1	WAVE-null	44	3.72528
195	2019-06-02	1	WAVE-null	44	4.05765
210	2019-06-02	1	WAVE-null	44	4.04632
225	2019-06-02	1	WAVE-null	44	4.36102
240	2019-06-02	1	WAVE-null	44	4.94443
255	2019-06-02	1	WAVE-null	44	4.5583
270	2019-06-02	1	WAVE-null	44	4.5826
285	2019-06-02	1	WAVE-null	44	4.61237
300	2019-06-02	1	WAVE-null	44	4.69768
315	2019-06-02	1	WAVE-null	44	5.15715
330	2019-06-02	1	WAVE-null	44	5.57717
345	2019-06-02	1	WAVE-null	44	5.2806
360	2019-06-02	1	WAVE-null	44	5.03089
375	2019-06-02	1	WAVE-null	44	4.95
390	2019-06-02	1	WAVE-null	44	5.14759
405	2019-06-02	1	WAVE-null	44	5.52956
420	2019-06-02	1	WAVE-null	44	5.83876
435	2019-06-02	1	WAVE-null	44	6.36883
450	2019-06-02	1	WAVE-null	44	7.04139
465	2019-06-02	1	WAVE-null	44	7.6607
480	2019-06-02	1	WAVE-null	44	8.44961
495	2019-06-02	1	WAVE-null	44	9.46318
510	2019-06-02	1	WAVE-null	44	10.3753
525	2019-06-02	1	WAVE-null	44	10.8082
540	2019-06-02	1	WAVE-null	44	11.6916
555	2019-06-02	1	WAVE-null	44	11.3807
570	2019-06-02	1	WAVE-null	44	12.4752
585	2019-06-02	1	WAVE-null	44	14.3846
600	2019-06-02	1	WAVE-null	44	19.2455
15	2019-06-02	1	WAVE-null	46	0.24259
30	2019-06-02	1	WAVE-null	46	0.691958
45	2019-06-02	1	WAVE-null	46	1.2667
60	2019-06-02	1	WAVE-null	46	2.00105
75	2019-06-02	1	WAVE-null	46	2.93632
90	2019-06-02	1	WAVE-null	46	3.942
105	2019-06-02	1	WAVE-null	46	4.99634
120	2019-06-02	1	WAVE-null	46	6.12904
135	2019-06-02	1	WAVE-null	46	7.31948
150	2019-06-02	1	WAVE-null	46	8.59185
165	2019-06-02	1	WAVE-null	46	9.92299
180	2019-06-02	1	WAVE-null	46	11.1593
195	2019-06-02	1	WAVE-null	46	12.2699
210	2019-06-02	1	WAVE-null	46	13.4051
225	2019-06-02	1	WAVE-null	46	14.2002
240	2019-06-02	1	WAVE-null	46	14.8925
255	2019-06-02	1	WAVE-null	46	15.6324
270	2019-06-02	1	WAVE-null	46	16.3173
285	2019-06-02	1	WAVE-null	46	17.088
300	2019-06-02	1	WAVE-null	46	17.8508
315	2019-06-02	1	WAVE-null	46	18.6812
330	2019-06-02	1	WAVE-null	46	19.5608
345	2019-06-02	1	WAVE-null	46	20.4936
360	2019-06-02	1	WAVE-null	46	21.5789
375	2019-06-02	1	WAVE-null	46	22.8061
390	2019-06-02	1	WAVE-null	46	24.1165
405	2019-06-02	1	WAVE-null	46	25.6222
420	2019-06-02	1	WAVE-null	46	27.2074
435	2019-06-02	1	WAVE-null	46	28.9485
450	2019-06-02	1	WAVE-null	46	30.3783
465	2019-06-02	1	WAVE-null	46	31.5069
480	2019-06-02	1	WAVE-null	46	31.2845
495	2019-06-02	1	WAVE-null	46	31.2264
510	2019-06-02	1	WAVE-null	46	31.2411
525	2019-06-02	1	WAVE-null	46	31.4813
540	2019-06-02	1	WAVE-null	46	31.5528
555	2019-06-02	1	WAVE-null	46	31.186
570	2019-06-02	1	WAVE-null	46	30.3558
585	2019-06-02	1	WAVE-null	46	30.2224
600	2019-06-02	1	WAVE-null	46	29.6993
15	2019-06-02	1	WAVE-null	48	1.0056
30	2019-06-02	1	WAVE-null	48	3.0322
45	2019-06-02	1	WAVE-null	48	5.89736
60	2019-06-02	1	WAVE-null	48	9.46527
75	2019-06-02	1	WAVE-null	48	13.6589
90	2019-06-02	1	WAVE-null	48	18.2491
105	2019-06-02	1	WAVE-null	48	23.426
120	2019-06-02	1	WAVE-null	48	28.3268
135	2019-06-02	1	WAVE-null	48	33.3257
150	2019-06-02	1	WAVE-null	48	39.016
165	2019-06-02	1	WAVE-null	48	45.94
180	2019-06-02	1	WAVE-null	48	53.7157
195	2019-06-02	1	WAVE-null	48	61.9197
210	2019-06-02	1	WAVE-null	48	70.6519
225	2019-06-02	1	WAVE-null	48	79.1532
240	2019-06-02	1	WAVE-null	48	88.2632
255	2019-06-02	1	WAVE-null	48	97.2758
270	2019-06-02	1	WAVE-null	48	106.578
285	2019-06-02	1	WAVE-null	48	116.185
300	2019-06-02	1	WAVE-null	48	125.18
315	2019-06-02	1	WAVE-null	48	134.303
330	2019-06-02	1	WAVE-null	48	143.532
345	2019-06-02	1	WAVE-null	48	153.363
360	2019-06-02	1	WAVE-null	48	163.453
375	2019-06-02	1	WAVE-null	48	172.347
390	2019-06-02	1	WAVE-null	48	181.871
405	2019-06-02	1	WAVE-null	48	191.898
420	2019-06-02	1	WAVE-null	48	200.767
435	2019-06-02	1	WAVE-null	48	210.025
450	2019-06-02	1	WAVE-null	48	218.474
465	2019-06-02	1	WAVE-null	48	227.474
480	2019-06-02	1	WAVE-null	48	235.338
495	2019-06-02	1	WAVE-null	48	241.106
510	2019-06-02	1	WAVE-null	48	244.283
525	2019-06-02	1	WAVE-null	48	249.084
540	2019-06-02	1	WAVE-null	48	250.948
555	2019-06-02	1	WAVE-null	48	251.621
570	2019-06-02	1	WAVE-null	48	245.11
585	2019-06-02	1	WAVE-null	48	251.115
600	2019-06-02	1	WAVE-null	48	235.055
15	2019-06-02	1	WAVE-null	49	2.57308
30	2019-06-02	1	WAVE-null	49	4.66308
45	2019-06-02	1	WAVE-null	49	5.79545
60	2019-06-02	1	WAVE-null	49	7.82846
75	2019-06-02	1	WAVE-null	49	8.75788
90	2019-06-02	1	WAVE-null	49	9.63189
105	2019-06-02	1	WAVE-null	49	10.6543
120	2019-06-02	1	WAVE-null	49	10.7202
135	2019-06-02	1	WAVE-null	49	9.65112
150	2019-06-02	1	WAVE-null	49	10.138
165	2019-06-02	1	WAVE-null	49	10.4043
180	2019-06-02	1	WAVE-null	49	10.3771
195	2019-06-02	1	WAVE-null	49	10.0428
210	2019-06-02	1	WAVE-null	49	8.80676
225	2019-06-02	1	WAVE-null	49	7.0033
240	2019-06-02	1	WAVE-null	49	6.69751
255	2019-06-02	1	WAVE-null	49	7.48779
270	2019-06-02	1	WAVE-null	49	7.265
285	2019-06-02	1	WAVE-null	49	7.84865
300	2019-06-02	1	WAVE-null	49	9.60737
315	2019-06-02	1	WAVE-null	49	9.37399
330	2019-06-02	1	WAVE-null	49	9.70458
345	2019-06-02	1	WAVE-null	49	9.70499
360	2019-06-02	1	WAVE-null	49	7.74943
375	2019-06-02	1	WAVE-null	49	6.26772
390	2019-06-02	1	WAVE-null	49	7.02127
405	2019-06-02	1	WAVE-null	49	7.23055
420	2019-06-02	1	WAVE-null	49	6.72212
435	2019-06-02	1	WAVE-null	49	8.18444
450	2019-06-02	1	WAVE-null	49	7.90385
465	2019-06-02	1	WAVE-null	49	8.5051
480	2019-06-02	1	WAVE-null	49	8.82151
495	2019-06-02	1	WAVE-null	49	7.41493
510	2019-06-02	1	WAVE-null	49	9.60356
525	2019-06-02	1	WAVE-null	49	11.6945
540	2019-06-02	1	WAVE-null	49	12.3061
555	2019-06-02	1	WAVE-null	49	10.925
570	2019-06-02	1	WAVE-null	49	10.2573
585	2019-06-02	1	WAVE-null	49	9.17892
600	2019-06-02	1	WAVE-null	49	10.5951
15	2019-06-02	1	WAVE-null	52	1.4862
30	2019-06-02	1	WAVE-null	52	4.31608
45	2019-06-02	1	WAVE-null	52	7.84977
60	2019-06-02	1	WAVE-null	52	12.0286
75	2019-06-02	1	WAVE-null	52	16.8797
90	2019-06-02	1	WAVE-null	52	21.5382
105	2019-06-02	1	WAVE-null	52	25.2909
120	2019-06-02	1	WAVE-null	52	28.6571
135	2019-06-02	1	WAVE-null	52	31.4138
150	2019-06-02	1	WAVE-null	52	33.0003
165	2019-06-02	1	WAVE-null	52	33.4854
180	2019-06-02	1	WAVE-null	52	33.4635
195	2019-06-02	1	WAVE-null	52	32.6939
210	2019-06-02	1	WAVE-null	52	31.8194
225	2019-06-02	1	WAVE-null	52	31.0298
240	2019-06-02	1	WAVE-null	52	29.6562
255	2019-06-02	1	WAVE-null	52	27.0468
270	2019-06-02	1	WAVE-null	52	24.2749
285	2019-06-02	1	WAVE-null	52	21.3037
300	2019-06-02	1	WAVE-null	52	20.0252
315	2019-06-02	1	WAVE-null	52	19.6726
330	2019-06-02	1	WAVE-null	52	20.1079
345	2019-06-02	1	WAVE-null	52	22.2553
360	2019-06-02	1	WAVE-null	52	26.2972
375	2019-06-02	1	WAVE-null	52	31.4241
390	2019-06-02	1	WAVE-null	52	35.4505
405	2019-06-02	1	WAVE-null	52	38.7383
420	2019-06-02	1	WAVE-null	52	42.2445
435	2019-06-02	1	WAVE-null	52	45.3302
450	2019-06-02	1	WAVE-null	52	48.0306
465	2019-06-02	1	WAVE-null	52	49.6187
480	2019-06-02	1	WAVE-null	52	52.2846
495	2019-06-02	1	WAVE-null	52	55.2132
510	2019-06-02	1	WAVE-null	52	59.7801
525	2019-06-02	1	WAVE-null	52	66.4635
540	2019-06-02	1	WAVE-null	52	75.5868
555	2019-06-02	1	WAVE-null	52	83.5873
570	2019-06-02	1	WAVE-null	52	88.3922
585	2019-06-02	1	WAVE-null	52	93.1927
600	2019-06-02	1	WAVE-null	52	86.7055
15	2019-06-02	1	WAVE-null	54	2.08998
30	2019-06-02	1	WAVE-null	54	3.85937
45	2019-06-02	1	WAVE-null	54	5.77768
60	2019-06-02	1	WAVE-null	54	7.6064
75	2019-06-02	1	WAVE-null	54	8.8721
90	2019-06-02	1	WAVE-null	54	10.1065
105	2019-06-02	1	WAVE-null	54	10.1195
120	2019-06-02	1	WAVE-null	54	10.9051
135	2019-06-02	1	WAVE-null	54	12.0393
150	2019-06-02	1	WAVE-null	54	12.8828
165	2019-06-02	1	WAVE-null	54	14.4856
180	2019-06-02	1	WAVE-null	54	15.9189
195	2019-06-02	1	WAVE-null	54	16.9702
210	2019-06-02	1	WAVE-null	54	17.0755
225	2019-06-02	1	WAVE-null	54	17.0757
240	2019-06-02	1	WAVE-null	54	16.8694
255	2019-06-02	1	WAVE-null	54	16.6785
270	2019-06-02	1	WAVE-null	54	17.0872
285	2019-06-02	1	WAVE-null	54	18.3825
300	2019-06-02	1	WAVE-null	54	20.3102
315	2019-06-02	1	WAVE-null	54	21.9059
330	2019-06-02	1	WAVE-null	54	24.7489
345	2019-06-02	1	WAVE-null	54	26.3846
360	2019-06-02	1	WAVE-null	54	25.3969
375	2019-06-02	1	WAVE-null	54	25.3019
390	2019-06-02	1	WAVE-null	54	25.4645
405	2019-06-02	1	WAVE-null	54	25.111
420	2019-06-02	1	WAVE-null	54	25.1862
435	2019-06-02	1	WAVE-null	54	24.0419
450	2019-06-02	1	WAVE-null	54	24.3083
465	2019-06-02	1	WAVE-null	54	22.5395
480	2019-06-02	1	WAVE-null	54	20.5346
495	2019-06-02	1	WAVE-null	54	19.4878
510	2019-06-02	1	WAVE-null	54	18.2547
525	2019-06-02	1	WAVE-null	54	19.4583
540	2019-06-02	1	WAVE-null	54	22.9962
555	2019-06-02	1	WAVE-null	54	24.9644
570	2019-06-02	1	WAVE-null	54	28.0185
585	2019-06-02	1	WAVE-null	54	30.9081
600	2019-06-02	1	WAVE-null	54	35.0764
15	2019-06-02	1	WAVE-null	56	0.674015
30	2019-06-02	1	WAVE-null	56	2.42857
45	2019-06-02	1	WAVE-null	56	5.1116
60	2019-06-02	1	WAVE-null	56	8.6126
75	2019-06-02	1	WAVE-null	56	12.7275
90	2019-06-02	1	WAVE-null	56	17.3698
105	2019-06-02	1	WAVE-null	56	22.4563
120	2019-06-02	1	WAVE-null	56	27.9787
135	2019-06-02	1	WAVE-null	56	33.8733
150	2019-06-02	1	WAVE-null	56	40.0531
165	2019-06-02	1	WAVE-null	56	46.7459
180	2019-06-02	1	WAVE-null	56	53.6604
195	2019-06-02	1	WAVE-null	56	60.5009
210	2019-06-02	1	WAVE-null	56	67.6844
225	2019-06-02	1	WAVE-null	56	75.3772
240	2019-06-02	1	WAVE-null	56	84.0813
255	2019-06-02	1	WAVE-null	56	93.8563
270	2019-06-02	1	WAVE-null	56	104.185
285	2019-06-02	1	WAVE-null	56	115.127
300	2019-06-02	1	WAVE-null	56	125.889
315	2019-06-02	1	WAVE-null	56	136.383
330	2019-06-02	1	WAVE-null	56	146.342
345	2019-06-02	1	WAVE-null	56	155.302
360	2019-06-02	1	WAVE-null	56	164.297
375	2019-06-02	1	WAVE-null	56	173.211
390	2019-06-02	1	WAVE-null	56	184.292
405	2019-06-02	1	WAVE-null	56	197.869
420	2019-06-02	1	WAVE-null	56	213.107
435	2019-06-02	1	WAVE-null	56	230
450	2019-06-02	1	WAVE-null	56	244.624
465	2019-06-02	1	WAVE-null	56	258.379
480	2019-06-02	1	WAVE-null	56	272.071
495	2019-06-02	1	WAVE-null	56	282.624
510	2019-06-02	1	WAVE-null	56	289.44
525	2019-06-02	1	WAVE-null	56	296.213
540	2019-06-02	1	WAVE-null	56	301.811
555	2019-06-02	1	WAVE-null	56	307.705
570	2019-06-02	1	WAVE-null	56	314.442
585	2019-06-02	1	WAVE-null	56	324.715
600	2019-06-02	1	WAVE-null	56	337.91
15	2019-06-02	1	WAVE-null	58	1.53931
30	2019-06-02	1	WAVE-null	58	5.66982
45	2019-06-02	1	WAVE-null	58	12.5094
60	2019-06-02	1	WAVE-null	58	22.0329
75	2019-06-02	1	WAVE-null	58	34.1455
90	2019-06-02	1	WAVE-null	58	48.9696
105	2019-06-02	1	WAVE-null	58	66.3258
120	2019-06-02	1	WAVE-null	58	86.7783
135	2019-06-02	1	WAVE-null	58	110.008
150	2019-06-02	1	WAVE-null	58	136.059
165	2019-06-02	1	WAVE-null	58	164.949
180	2019-06-02	1	WAVE-null	58	196.591
195	2019-06-02	1	WAVE-null	58	230.811
210	2019-06-02	1	WAVE-null	58	268.473
225	2019-06-02	1	WAVE-null	58	310.249
240	2019-06-02	1	WAVE-null	58	355.185
255	2019-06-02	1	WAVE-null	58	402.89
270	2019-06-02	1	WAVE-null	58	453.503
285	2019-06-02	1	WAVE-null	58	505.53
300	2019-06-02	1	WAVE-null	58	559.261
315	2019-06-02	1	WAVE-null	58	614.468
330	2019-06-02	1	WAVE-null	58	670.783
345	2019-06-02	1	WAVE-null	58	727.645
360	2019-06-02	1	WAVE-null	58	783.529
375	2019-06-02	1	WAVE-null	58	840.061
390	2019-06-02	1	WAVE-null	58	895.691
405	2019-06-02	1	WAVE-null	58	951.424
420	2019-06-02	1	WAVE-null	58	1010.32
435	2019-06-02	1	WAVE-null	58	1071.07
450	2019-06-02	1	WAVE-null	58	1130.74
465	2019-06-02	1	WAVE-null	58	1191.27
480	2019-06-02	1	WAVE-null	58	1249.33
495	2019-06-02	1	WAVE-null	58	1301.76
510	2019-06-02	1	WAVE-null	58	1350.6
525	2019-06-02	1	WAVE-null	58	1394.68
540	2019-06-02	1	WAVE-null	58	1443.26
555	2019-06-02	1	WAVE-null	58	1501.29
570	2019-06-02	1	WAVE-null	58	1550.13
585	2019-06-02	1	WAVE-null	58	1582.82
600	2019-06-02	1	WAVE-null	58	1616.43
15	2019-06-02	1	WAVE-null	59	3.10599
30	2019-06-02	1	WAVE-null	59	8.5985
45	2019-06-02	1	WAVE-null	59	15.4666
60	2019-06-02	1	WAVE-null	59	24.9068
75	2019-06-02	1	WAVE-null	59	37.772
90	2019-06-02	1	WAVE-null	59	53.5494
105	2019-06-02	1	WAVE-null	59	71.1616
120	2019-06-02	1	WAVE-null	59	91.0362
135	2019-06-02	1	WAVE-null	59	113.798
150	2019-06-02	1	WAVE-null	59	139.237
165	2019-06-02	1	WAVE-null	59	166.701
180	2019-06-02	1	WAVE-null	59	195.574
195	2019-06-02	1	WAVE-null	59	226.309
210	2019-06-02	1	WAVE-null	59	259.438
225	2019-06-02	1	WAVE-null	59	294.64
240	2019-06-02	1	WAVE-null	59	329.828
255	2019-06-02	1	WAVE-null	59	367.707
270	2019-06-02	1	WAVE-null	59	407.53
285	2019-06-02	1	WAVE-null	59	446.297
300	2019-06-02	1	WAVE-null	59	487.635
315	2019-06-02	1	WAVE-null	59	527.532
330	2019-06-02	1	WAVE-null	59	569.229
345	2019-06-02	1	WAVE-null	59	615.772
360	2019-06-02	1	WAVE-null	59	648.686
375	2019-06-02	1	WAVE-null	59	671.145
390	2019-06-02	1	WAVE-null	59	693.822
405	2019-06-02	1	WAVE-null	59	718.793
420	2019-06-02	1	WAVE-null	59	736.195
435	2019-06-02	1	WAVE-null	59	756.143
450	2019-06-02	1	WAVE-null	59	781.866
465	2019-06-02	1	WAVE-null	59	807.504
480	2019-06-02	1	WAVE-null	59	831.136
495	2019-06-02	1	WAVE-null	59	852.444
510	2019-06-02	1	WAVE-null	59	874.625
525	2019-06-02	1	WAVE-null	59	887.254
540	2019-06-02	1	WAVE-null	59	896.208
555	2019-06-02	1	WAVE-null	59	895.447
570	2019-06-02	1	WAVE-null	59	899.244
585	2019-06-02	1	WAVE-null	59	904.593
600	2019-06-02	1	WAVE-null	59	916.282
15	2019-06-02	1	WAVE-null	64	0.549267
30	2019-06-02	1	WAVE-null	64	1.3961
45	2019-06-02	1	WAVE-null	64	1.76278
60	2019-06-02	1	WAVE-null	64	1.78543
75	2019-06-02	1	WAVE-null	64	1.77549
90	2019-06-02	1	WAVE-null	64	2.01839
105	2019-06-02	1	WAVE-null	64	2.24343
120	2019-06-02	1	WAVE-null	64	2.39379
135	2019-06-02	1	WAVE-null	64	2.47615
150	2019-06-02	1	WAVE-null	64	2.70522
165	2019-06-02	1	WAVE-null	64	2.73883
180	2019-06-02	1	WAVE-null	64	2.93748
195	2019-06-02	1	WAVE-null	64	3.15633
210	2019-06-02	1	WAVE-null	64	3.33865
225	2019-06-02	1	WAVE-null	64	3.75966
240	2019-06-02	1	WAVE-null	64	4.15492
255	2019-06-02	1	WAVE-null	64	4.33321
270	2019-06-02	1	WAVE-null	64	4.39886
285	2019-06-02	1	WAVE-null	64	4.66231
300	2019-06-02	1	WAVE-null	64	4.9457
315	2019-06-02	1	WAVE-null	64	5.34572
330	2019-06-02	1	WAVE-null	64	5.82873
345	2019-06-02	1	WAVE-null	64	6.28882
360	2019-06-02	1	WAVE-null	64	6.80243
375	2019-06-02	1	WAVE-null	64	7.13669
390	2019-06-02	1	WAVE-null	64	7.58983
405	2019-06-02	1	WAVE-null	64	8.11836
420	2019-06-02	1	WAVE-null	64	8.88143
435	2019-06-02	1	WAVE-null	64	9.7652
450	2019-06-02	1	WAVE-null	64	10.2369
465	2019-06-02	1	WAVE-null	64	11.1737
480	2019-06-02	1	WAVE-null	64	12.3563
495	2019-06-02	1	WAVE-null	64	14.3934
510	2019-06-02	1	WAVE-null	64	16.4002
525	2019-06-02	1	WAVE-null	64	18.2579
540	2019-06-02	1	WAVE-null	64	21.2108
555	2019-06-02	1	WAVE-null	64	26.2201
570	2019-06-02	1	WAVE-null	64	34.8364
585	2019-06-02	1	WAVE-null	64	49.6859
600	2019-06-02	1	WAVE-null	64	67.2414
15	2019-06-02	1	WAVE-null	66	4.1025
30	2019-06-02	1	WAVE-null	66	10.9651
45	2019-06-02	1	WAVE-null	66	21.9813
60	2019-06-02	1	WAVE-null	66	34.2475
75	2019-06-02	1	WAVE-null	66	50.7505
90	2019-06-02	1	WAVE-null	66	68.2144
105	2019-06-02	1	WAVE-null	66	90.8807
120	2019-06-02	1	WAVE-null	66	116.832
135	2019-06-02	1	WAVE-null	66	146.546
150	2019-06-02	1	WAVE-null	66	179.364
165	2019-06-02	1	WAVE-null	66	216.098
180	2019-06-02	1	WAVE-null	66	257.099
195	2019-06-02	1	WAVE-null	66	302.811
210	2019-06-02	1	WAVE-null	66	353.628
225	2019-06-02	1	WAVE-null	66	410.454
240	2019-06-02	1	WAVE-null	66	473.547
255	2019-06-02	1	WAVE-null	66	542.352
270	2019-06-02	1	WAVE-null	66	615.594
285	2019-06-02	1	WAVE-null	66	691.383
300	2019-06-02	1	WAVE-null	66	769.2
315	2019-06-02	1	WAVE-null	66	845.231
330	2019-06-02	1	WAVE-null	66	917.595
345	2019-06-02	1	WAVE-null	66	985.832
360	2019-06-02	1	WAVE-null	66	1047.86
375	2019-06-02	1	WAVE-null	66	1102.36
390	2019-06-02	1	WAVE-null	66	1152.26
405	2019-06-02	1	WAVE-null	66	1198.77
420	2019-06-02	1	WAVE-null	66	1246.13
435	2019-06-02	1	WAVE-null	66	1291.21
450	2019-06-02	1	WAVE-null	66	1339.87
465	2019-06-02	1	WAVE-null	66	1390.61
480	2019-06-02	1	WAVE-null	66	1451.93
495	2019-06-02	1	WAVE-null	66	1505.5
510	2019-06-02	1	WAVE-null	66	1584.87
525	2019-06-02	1	WAVE-null	66	1674.87
540	2019-06-02	1	WAVE-null	66	1783.92
555	2019-06-02	1	WAVE-null	66	1851.08
570	2019-06-02	1	WAVE-null	66	1893.16
585	2019-06-02	1	WAVE-null	66	1962.99
600	2019-06-02	1	WAVE-null	66	2004.47
15	2019-06-02	1	WAVE-null	67	0.426837
30	2019-06-02	1	WAVE-null	67	1.0828
45	2019-06-02	1	WAVE-null	67	1.87055
60	2019-06-02	1	WAVE-null	67	2.76733
75	2019-06-02	1	WAVE-null	67	3.83342
90	2019-06-02	1	WAVE-null	67	5.08233
105	2019-06-02	1	WAVE-null	67	6.37583
120	2019-06-02	1	WAVE-null	67	7.61367
135	2019-06-02	1	WAVE-null	67	8.94458
150	2019-06-02	1	WAVE-null	67	10.5082
165	2019-06-02	1	WAVE-null	67	12.0372
180	2019-06-02	1	WAVE-null	67	13.6584
195	2019-06-02	1	WAVE-null	67	15.4986
210	2019-06-02	1	WAVE-null	67	17.5233
225	2019-06-02	1	WAVE-null	67	19.7297
240	2019-06-02	1	WAVE-null	67	21.949
255	2019-06-02	1	WAVE-null	67	23.8494
270	2019-06-02	1	WAVE-null	67	25.9206
285	2019-06-02	1	WAVE-null	67	28.1489
300	2019-06-02	1	WAVE-null	67	29.8612
315	2019-06-02	1	WAVE-null	67	30.9277
330	2019-06-02	1	WAVE-null	67	32.363
345	2019-06-02	1	WAVE-null	67	33.4901
360	2019-06-02	1	WAVE-null	67	35.4471
375	2019-06-02	1	WAVE-null	67	37.1384
390	2019-06-02	1	WAVE-null	67	38.5638
405	2019-06-02	1	WAVE-null	67	40.9493
420	2019-06-02	1	WAVE-null	67	44.1123
435	2019-06-02	1	WAVE-null	67	46.8623
450	2019-06-02	1	WAVE-null	67	49.1719
465	2019-06-02	1	WAVE-null	67	51.8303
480	2019-06-02	1	WAVE-null	67	53.9868
495	2019-06-02	1	WAVE-null	67	55.5611
510	2019-06-02	1	WAVE-null	67	56.6983
525	2019-06-02	1	WAVE-null	67	57.9123
540	2019-06-02	1	WAVE-null	67	58.1912
555	2019-06-02	1	WAVE-null	67	55.4507
570	2019-06-02	1	WAVE-null	67	51.2829
585	2019-06-02	1	WAVE-null	67	51.5859
600	2019-06-02	1	WAVE-null	67	50.972
15	2019-06-02	2	WAVE-null	11	0.53773
30	2019-06-02	2	WAVE-null	11	1.86482
45	2019-06-02	2	WAVE-null	11	3.92699
60	2019-06-02	2	WAVE-null	11	6.34911
75	2019-06-02	2	WAVE-null	11	9.27382
90	2019-06-02	2	WAVE-null	11	12.7433
105	2019-06-02	2	WAVE-null	11	16.9475
120	2019-06-02	2	WAVE-null	11	21.8576
135	2019-06-02	2	WAVE-null	11	27.6059
150	2019-06-02	2	WAVE-null	11	34.2023
165	2019-06-02	2	WAVE-null	11	41.5947
180	2019-06-02	2	WAVE-null	11	49.6719
195	2019-06-02	2	WAVE-null	11	58.4326
210	2019-06-02	2	WAVE-null	11	67.5578
225	2019-06-02	2	WAVE-null	11	77.233
240	2019-06-02	2	WAVE-null	11	87.209
255	2019-06-02	2	WAVE-null	11	97.8182
270	2019-06-02	2	WAVE-null	11	108.647
285	2019-06-02	2	WAVE-null	11	119.938
300	2019-06-02	2	WAVE-null	11	131.148
315	2019-06-02	2	WAVE-null	11	142.761
330	2019-06-02	2	WAVE-null	11	154.963
345	2019-06-02	2	WAVE-null	11	167.39
360	2019-06-02	2	WAVE-null	11	180.735
375	2019-06-02	2	WAVE-null	11	194.085
390	2019-06-02	2	WAVE-null	11	208.415
405	2019-06-02	2	WAVE-null	11	222.41
420	2019-06-02	2	WAVE-null	11	236.365
435	2019-06-02	2	WAVE-null	11	248.697
450	2019-06-02	2	WAVE-null	11	260.211
465	2019-06-02	2	WAVE-null	11	270.353
480	2019-06-02	2	WAVE-null	11	279.654
495	2019-06-02	2	WAVE-null	11	289.458
510	2019-06-02	2	WAVE-null	11	300.928
525	2019-06-02	2	WAVE-null	11	311.38
540	2019-06-02	2	WAVE-null	11	328.486
555	2019-06-02	2	WAVE-null	11	350.449
570	2019-06-02	2	WAVE-null	11	381.874
585	2019-06-02	2	WAVE-null	11	409.452
600	2019-06-02	2	WAVE-null	11	447.709
15	2019-06-02	2	WAVE-null	13	1.74736
30	2019-06-02	2	WAVE-null	13	4.71707
45	2019-06-02	2	WAVE-null	13	9.17559
60	2019-06-02	2	WAVE-null	13	14.4248
75	2019-06-02	2	WAVE-null	13	20.3187
90	2019-06-02	2	WAVE-null	13	26.5666
105	2019-06-02	2	WAVE-null	13	32.916
120	2019-06-02	2	WAVE-null	13	39.858
135	2019-06-02	2	WAVE-null	13	47.6835
150	2019-06-02	2	WAVE-null	13	56.782
165	2019-06-02	2	WAVE-null	13	67.756
180	2019-06-02	2	WAVE-null	13	80.8181
195	2019-06-02	2	WAVE-null	13	95.7417
210	2019-06-02	2	WAVE-null	13	111.457
225	2019-06-02	2	WAVE-null	13	127.5
240	2019-06-02	2	WAVE-null	13	143.853
255	2019-06-02	2	WAVE-null	13	159.347
270	2019-06-02	2	WAVE-null	13	174.064
285	2019-06-02	2	WAVE-null	13	189.116
300	2019-06-02	2	WAVE-null	13	205.252
315	2019-06-02	2	WAVE-null	13	223.926
330	2019-06-02	2	WAVE-null	13	246.784
345	2019-06-02	2	WAVE-null	13	272.474
360	2019-06-02	2	WAVE-null	13	299.729
375	2019-06-02	2	WAVE-null	13	325.5
390	2019-06-02	2	WAVE-null	13	346.81
405	2019-06-02	2	WAVE-null	13	365.714
420	2019-06-02	2	WAVE-null	13	379.366
435	2019-06-02	2	WAVE-null	13	380.651
450	2019-06-02	2	WAVE-null	13	388.151
465	2019-06-02	2	WAVE-null	13	394.003
480	2019-06-02	2	WAVE-null	13	404.055
495	2019-06-02	2	WAVE-null	13	413.814
510	2019-06-02	2	WAVE-null	13	430.365
525	2019-06-02	2	WAVE-null	13	449.408
540	2019-06-02	2	WAVE-null	13	468.035
555	2019-06-02	2	WAVE-null	13	490.223
570	2019-06-02	2	WAVE-null	13	505.867
585	2019-06-02	2	WAVE-null	13	507.82
600	2019-06-02	2	WAVE-null	13	484.532
15	2019-06-02	2	WAVE-null	19	0.25415
30	2019-06-02	2	WAVE-null	19	0.721338
45	2019-06-02	2	WAVE-null	19	1.25485
60	2019-06-02	2	WAVE-null	19	1.92043
75	2019-06-02	2	WAVE-null	19	2.43888
90	2019-06-02	2	WAVE-null	19	2.56721
105	2019-06-02	2	WAVE-null	19	2.67675
120	2019-06-02	2	WAVE-null	19	2.8125
135	2019-06-02	2	WAVE-null	19	2.97877
150	2019-06-02	2	WAVE-null	19	3.20295
165	2019-06-02	2	WAVE-null	19	3.5307
180	2019-06-02	2	WAVE-null	19	3.83175
195	2019-06-02	2	WAVE-null	19	4.16197
210	2019-06-02	2	WAVE-null	19	4.4687
225	2019-06-02	2	WAVE-null	19	4.75026
240	2019-06-02	2	WAVE-null	19	5.0375
255	2019-06-02	2	WAVE-null	19	5.35639
270	2019-06-02	2	WAVE-null	19	5.65384
285	2019-06-02	2	WAVE-null	19	6.04046
300	2019-06-02	2	WAVE-null	19	6.4469
315	2019-06-02	2	WAVE-null	19	6.93906
330	2019-06-02	2	WAVE-null	19	7.51109
345	2019-06-02	2	WAVE-null	19	8.16441
360	2019-06-02	2	WAVE-null	19	8.84829
375	2019-06-02	2	WAVE-null	19	9.6353
390	2019-06-02	2	WAVE-null	19	10.4078
405	2019-06-02	2	WAVE-null	19	11.1722
420	2019-06-02	2	WAVE-null	19	12.1228
435	2019-06-02	2	WAVE-null	19	13.0989
450	2019-06-02	2	WAVE-null	19	14.1645
465	2019-06-02	2	WAVE-null	19	15.4592
480	2019-06-02	2	WAVE-null	19	17.1598
495	2019-06-02	2	WAVE-null	19	19.3661
510	2019-06-02	2	WAVE-null	19	22.1292
525	2019-06-02	2	WAVE-null	19	25.5109
540	2019-06-02	2	WAVE-null	19	30.2745
555	2019-06-02	2	WAVE-null	19	34.5865
570	2019-06-02	2	WAVE-null	19	35.8947
585	2019-06-02	2	WAVE-null	19	37.3556
600	2019-06-02	2	WAVE-null	19	41.6901
15	2019-06-02	2	WAVE-null	27	2.14591
30	2019-06-02	2	WAVE-null	27	4.45662
45	2019-06-02	2	WAVE-null	27	6.49509
60	2019-06-02	2	WAVE-null	27	8.87987
75	2019-06-02	2	WAVE-null	27	11.7459
90	2019-06-02	2	WAVE-null	27	14.8581
105	2019-06-02	2	WAVE-null	27	17.4804
120	2019-06-02	2	WAVE-null	27	19.7686
135	2019-06-02	2	WAVE-null	27	22.2563
150	2019-06-02	2	WAVE-null	27	23.7946
165	2019-06-02	2	WAVE-null	27	25.4749
180	2019-06-02	2	WAVE-null	27	26.0785
195	2019-06-02	2	WAVE-null	27	26.6071
210	2019-06-02	2	WAVE-null	27	24.2381
225	2019-06-02	2	WAVE-null	27	22.3351
240	2019-06-02	2	WAVE-null	27	22.5682
255	2019-06-02	2	WAVE-null	27	23.7883
270	2019-06-02	2	WAVE-null	27	24.0984
285	2019-06-02	2	WAVE-null	27	26.2252
300	2019-06-02	2	WAVE-null	27	29.1704
315	2019-06-02	2	WAVE-null	27	33.3499
330	2019-06-02	2	WAVE-null	27	37.2846
345	2019-06-02	2	WAVE-null	27	41.1482
360	2019-06-02	2	WAVE-null	27	45.6926
375	2019-06-02	2	WAVE-null	27	51.0768
390	2019-06-02	2	WAVE-null	27	57.0206
405	2019-06-02	2	WAVE-null	27	60.5799
420	2019-06-02	2	WAVE-null	27	63.31
435	2019-06-02	2	WAVE-null	27	65.4269
450	2019-06-02	2	WAVE-null	27	64.0688
465	2019-06-02	2	WAVE-null	27	64.1325
480	2019-06-02	2	WAVE-null	27	64.953
495	2019-06-02	2	WAVE-null	27	65.1898
510	2019-06-02	2	WAVE-null	27	63.5948
525	2019-06-02	2	WAVE-null	27	64.2912
540	2019-06-02	2	WAVE-null	27	66.3637
555	2019-06-02	2	WAVE-null	27	66.8981
570	2019-06-02	2	WAVE-null	27	71.9125
585	2019-06-02	2	WAVE-null	27	68.8708
600	2019-06-02	2	WAVE-null	27	69.157
15	2019-06-02	2	WAVE-null	32	0.967936
30	2019-06-02	2	WAVE-null	32	2.89722
45	2019-06-02	2	WAVE-null	32	5.17893
60	2019-06-02	2	WAVE-null	32	7.6789
75	2019-06-02	2	WAVE-null	32	10.5532
90	2019-06-02	2	WAVE-null	32	14.0965
105	2019-06-02	2	WAVE-null	32	18.2223
120	2019-06-02	2	WAVE-null	32	22.853
135	2019-06-02	2	WAVE-null	32	28.0434
150	2019-06-02	2	WAVE-null	32	33.5357
165	2019-06-02	2	WAVE-null	32	39.3829
180	2019-06-02	2	WAVE-null	32	46.1105
195	2019-06-02	2	WAVE-null	32	53.2716
210	2019-06-02	2	WAVE-null	32	60.2202
225	2019-06-02	2	WAVE-null	32	66.6444
240	2019-06-02	2	WAVE-null	32	72.5251
255	2019-06-02	2	WAVE-null	32	78.8832
270	2019-06-02	2	WAVE-null	32	86.0273
285	2019-06-02	2	WAVE-null	32	93.2169
300	2019-06-02	2	WAVE-null	32	101.585
315	2019-06-02	2	WAVE-null	32	109.897
330	2019-06-02	2	WAVE-null	32	118.561
345	2019-06-02	2	WAVE-null	32	128.329
360	2019-06-02	2	WAVE-null	32	137.922
375	2019-06-02	2	WAVE-null	32	148.789
390	2019-06-02	2	WAVE-null	32	159.193
405	2019-06-02	2	WAVE-null	32	167.984
420	2019-06-02	2	WAVE-null	32	177.259
435	2019-06-02	2	WAVE-null	32	185.91
450	2019-06-02	2	WAVE-null	32	194.864
465	2019-06-02	2	WAVE-null	32	204.281
480	2019-06-02	2	WAVE-null	32	211.43
495	2019-06-02	2	WAVE-null	32	216.949
510	2019-06-02	2	WAVE-null	32	220.26
525	2019-06-02	2	WAVE-null	32	223.208
540	2019-06-02	2	WAVE-null	32	227.925
555	2019-06-02	2	WAVE-null	32	225.842
570	2019-06-02	2	WAVE-null	32	217.606
585	2019-06-02	2	WAVE-null	32	214.687
600	2019-06-02	2	WAVE-null	32	212.093
15	2019-06-02	2	WAVE-null	46	0.738669
30	2019-06-02	2	WAVE-null	46	2.02437
45	2019-06-02	2	WAVE-null	46	3.74648
60	2019-06-02	2	WAVE-null	46	6.07916
75	2019-06-02	2	WAVE-null	46	8.86158
90	2019-06-02	2	WAVE-null	46	12.1691
105	2019-06-02	2	WAVE-null	46	15.9221
120	2019-06-02	2	WAVE-null	46	20.3823
135	2019-06-02	2	WAVE-null	46	25.7074
150	2019-06-02	2	WAVE-null	46	31.5974
165	2019-06-02	2	WAVE-null	46	37.8266
180	2019-06-02	2	WAVE-null	46	44.8389
195	2019-06-02	2	WAVE-null	46	52.2474
210	2019-06-02	2	WAVE-null	46	60.3006
225	2019-06-02	2	WAVE-null	46	68.8794
240	2019-06-02	2	WAVE-null	46	78.1967
255	2019-06-02	2	WAVE-null	46	87.861
270	2019-06-02	2	WAVE-null	46	97.7102
285	2019-06-02	2	WAVE-null	46	108.307
300	2019-06-02	2	WAVE-null	46	119.442
315	2019-06-02	2	WAVE-null	46	130.614
330	2019-06-02	2	WAVE-null	46	142.685
345	2019-06-02	2	WAVE-null	46	155.258
360	2019-06-02	2	WAVE-null	46	168.018
375	2019-06-02	2	WAVE-null	46	180.71
390	2019-06-02	2	WAVE-null	46	193.218
405	2019-06-02	2	WAVE-null	46	206.014
420	2019-06-02	2	WAVE-null	46	217.031
435	2019-06-02	2	WAVE-null	46	228.785
450	2019-06-02	2	WAVE-null	46	240.276
465	2019-06-02	2	WAVE-null	46	251.542
480	2019-06-02	2	WAVE-null	46	259.657
495	2019-06-02	2	WAVE-null	46	267.713
510	2019-06-02	2	WAVE-null	46	273.495
525	2019-06-02	2	WAVE-null	46	281.977
540	2019-06-02	2	WAVE-null	46	285.937
555	2019-06-02	2	WAVE-null	46	289.517
570	2019-06-02	2	WAVE-null	46	300.41
585	2019-06-02	2	WAVE-null	46	307.162
600	2019-06-02	2	WAVE-null	46	311.74
15	2019-06-02	3	WAVE-null	1	1.12981
30	2019-06-02	3	WAVE-null	1	3.53278
45	2019-06-02	3	WAVE-null	1	6.93426
60	2019-06-02	3	WAVE-null	1	11.0724
75	2019-06-02	3	WAVE-null	1	15.5119
90	2019-06-02	3	WAVE-null	1	20.3688
105	2019-06-02	3	WAVE-null	1	25.5147
120	2019-06-02	3	WAVE-null	1	31.2402
135	2019-06-02	3	WAVE-null	1	37.4536
150	2019-06-02	3	WAVE-null	1	43.9808
165	2019-06-02	3	WAVE-null	1	51.2719
180	2019-06-02	3	WAVE-null	1	58.8645
195	2019-06-02	3	WAVE-null	1	67.1463
210	2019-06-02	3	WAVE-null	1	76.1082
225	2019-06-02	3	WAVE-null	1	85.3637
240	2019-06-02	3	WAVE-null	1	95.2845
255	2019-06-02	3	WAVE-null	1	104.884
270	2019-06-02	3	WAVE-null	1	114.046
285	2019-06-02	3	WAVE-null	1	120.785
300	2019-06-02	3	WAVE-null	1	126.878
315	2019-06-02	3	WAVE-null	1	133.304
330	2019-06-02	3	WAVE-null	1	139.981
345	2019-06-02	3	WAVE-null	1	147.238
360	2019-06-02	3	WAVE-null	1	153.654
375	2019-06-02	3	WAVE-null	1	157.818
390	2019-06-02	3	WAVE-null	1	160.915
405	2019-06-02	3	WAVE-null	1	161.656
420	2019-06-02	3	WAVE-null	1	162.149
435	2019-06-02	3	WAVE-null	1	160.582
450	2019-06-02	3	WAVE-null	1	160.721
465	2019-06-02	3	WAVE-null	1	160.485
480	2019-06-02	3	WAVE-null	1	159.306
495	2019-06-02	3	WAVE-null	1	158.411
510	2019-06-02	3	WAVE-null	1	158.579
525	2019-06-02	3	WAVE-null	1	159.747
540	2019-06-02	3	WAVE-null	1	161.108
555	2019-06-02	3	WAVE-null	1	162.428
570	2019-06-02	3	WAVE-null	1	161.63
585	2019-06-02	3	WAVE-null	1	159.353
600	2019-06-02	3	WAVE-null	1	154.287
15	2019-06-02	3	WAVE-null	2	0.32854
30	2019-06-02	3	WAVE-null	2	0.894548
45	2019-06-02	3	WAVE-null	2	1.7577
60	2019-06-02	3	WAVE-null	2	2.87307
75	2019-06-02	3	WAVE-null	2	4.22192
90	2019-06-02	3	WAVE-null	2	5.66975
105	2019-06-02	3	WAVE-null	2	7.32186
120	2019-06-02	3	WAVE-null	2	8.97631
135	2019-06-02	3	WAVE-null	2	10.7666
150	2019-06-02	3	WAVE-null	2	12.5307
165	2019-06-02	3	WAVE-null	2	14.2059
180	2019-06-02	3	WAVE-null	2	15.9317
195	2019-06-02	3	WAVE-null	2	17.739
210	2019-06-02	3	WAVE-null	2	19.4382
225	2019-06-02	3	WAVE-null	2	21.3085
240	2019-06-02	3	WAVE-null	2	22.9243
255	2019-06-02	3	WAVE-null	2	24.4548
270	2019-06-02	3	WAVE-null	2	25.6193
285	2019-06-02	3	WAVE-null	2	26.9245
300	2019-06-02	3	WAVE-null	2	28.3736
315	2019-06-02	3	WAVE-null	2	29.8648
330	2019-06-02	3	WAVE-null	2	31.4671
345	2019-06-02	3	WAVE-null	2	33.2195
360	2019-06-02	3	WAVE-null	2	35.1551
375	2019-06-02	3	WAVE-null	2	36.7385
390	2019-06-02	3	WAVE-null	2	38.3096
405	2019-06-02	3	WAVE-null	2	39.5777
420	2019-06-02	3	WAVE-null	2	40.864
435	2019-06-02	3	WAVE-null	2	41.8398
450	2019-06-02	3	WAVE-null	2	42.4763
465	2019-06-02	3	WAVE-null	2	42.5917
480	2019-06-02	3	WAVE-null	2	43.6067
495	2019-06-02	3	WAVE-null	2	43.5359
510	2019-06-02	3	WAVE-null	2	43.6536
525	2019-06-02	3	WAVE-null	2	43.1525
540	2019-06-02	3	WAVE-null	2	43.1978
555	2019-06-02	3	WAVE-null	2	42.8497
570	2019-06-02	3	WAVE-null	2	42.7689
585	2019-06-02	3	WAVE-null	2	41.5886
600	2019-06-02	3	WAVE-null	2	44.1261
15	2019-06-02	3	WAVE-null	7	1.12092
30	2019-06-02	3	WAVE-null	7	2.26894
45	2019-06-02	3	WAVE-null	7	3.99421
60	2019-06-02	3	WAVE-null	7	6.23344
75	2019-06-02	3	WAVE-null	7	9.04049
90	2019-06-02	3	WAVE-null	7	12.177
105	2019-06-02	3	WAVE-null	7	16.1663
120	2019-06-02	3	WAVE-null	7	20.9512
135	2019-06-02	3	WAVE-null	7	26.062
150	2019-06-02	3	WAVE-null	7	32.1836
165	2019-06-02	3	WAVE-null	7	38.0765
180	2019-06-02	3	WAVE-null	7	44.4753
195	2019-06-02	3	WAVE-null	7	50.9908
210	2019-06-02	3	WAVE-null	7	57.5031
225	2019-06-02	3	WAVE-null	7	63.8701
240	2019-06-02	3	WAVE-null	7	70.5572
255	2019-06-02	3	WAVE-null	7	76.6115
270	2019-06-02	3	WAVE-null	7	82.8423
285	2019-06-02	3	WAVE-null	7	89.6933
300	2019-06-02	3	WAVE-null	7	95.0184
315	2019-06-02	3	WAVE-null	7	100.962
330	2019-06-02	3	WAVE-null	7	106.473
345	2019-06-02	3	WAVE-null	7	113.549
360	2019-06-02	3	WAVE-null	7	120.782
375	2019-06-02	3	WAVE-null	7	128.398
390	2019-06-02	3	WAVE-null	7	134.7
405	2019-06-02	3	WAVE-null	7	143.659
420	2019-06-02	3	WAVE-null	7	152.09
435	2019-06-02	3	WAVE-null	7	158.225
450	2019-06-02	3	WAVE-null	7	164.977
465	2019-06-02	3	WAVE-null	7	169.485
480	2019-06-02	3	WAVE-null	7	173.168
495	2019-06-02	3	WAVE-null	7	176.584
510	2019-06-02	3	WAVE-null	7	180.618
525	2019-06-02	3	WAVE-null	7	183.127
540	2019-06-02	3	WAVE-null	7	190.891
555	2019-06-02	3	WAVE-null	7	198.536
570	2019-06-02	3	WAVE-null	7	208.328
585	2019-06-02	3	WAVE-null	7	210.36
600	2019-06-02	3	WAVE-null	7	223.503
15	2019-06-02	3	WAVE-null	8	0.81512
30	2019-06-02	3	WAVE-null	8	3.03722
45	2019-06-02	3	WAVE-null	8	6.35836
60	2019-06-02	3	WAVE-null	8	10.5094
75	2019-06-02	3	WAVE-null	8	15.2694
90	2019-06-02	3	WAVE-null	8	20.389
105	2019-06-02	3	WAVE-null	8	25.6254
120	2019-06-02	3	WAVE-null	8	30.751
135	2019-06-02	3	WAVE-null	8	35.4286
150	2019-06-02	3	WAVE-null	8	39.3322
165	2019-06-02	3	WAVE-null	8	42.216
180	2019-06-02	3	WAVE-null	8	43.3784
195	2019-06-02	3	WAVE-null	8	42.9756
210	2019-06-02	3	WAVE-null	8	42.2126
225	2019-06-02	3	WAVE-null	8	41.586
240	2019-06-02	3	WAVE-null	8	41.5561
255	2019-06-02	3	WAVE-null	8	41.8353
270	2019-06-02	3	WAVE-null	8	42.1989
285	2019-06-02	3	WAVE-null	8	42.6372
300	2019-06-02	3	WAVE-null	8	42.8916
315	2019-06-02	3	WAVE-null	8	42.4596
330	2019-06-02	3	WAVE-null	8	41.6661
345	2019-06-02	3	WAVE-null	8	40.2972
360	2019-06-02	3	WAVE-null	8	38.2104
375	2019-06-02	3	WAVE-null	8	35.3426
390	2019-06-02	3	WAVE-null	8	32.2727
405	2019-06-02	3	WAVE-null	8	28.9358
420	2019-06-02	3	WAVE-null	8	25.9139
435	2019-06-02	3	WAVE-null	8	23.2087
450	2019-06-02	3	WAVE-null	8	22.0555
465	2019-06-02	3	WAVE-null	8	22.5703
480	2019-06-02	3	WAVE-null	8	24.7637
495	2019-06-02	3	WAVE-null	8	28.6772
510	2019-06-02	3	WAVE-null	8	33.7344
525	2019-06-02	3	WAVE-null	8	40.0152
540	2019-06-02	3	WAVE-null	8	47.2467
555	2019-06-02	3	WAVE-null	8	54.6444
570	2019-06-02	3	WAVE-null	8	62.4197
585	2019-06-02	3	WAVE-null	8	69.5017
600	2019-06-02	3	WAVE-null	8	74.4436
15	2019-06-02	3	WAVE-null	13	0.468153
30	2019-06-02	3	WAVE-null	13	1.14677
45	2019-06-02	3	WAVE-null	13	1.68705
60	2019-06-02	3	WAVE-null	13	2.51321
75	2019-06-02	3	WAVE-null	13	3.63645
90	2019-06-02	3	WAVE-null	13	3.98259
105	2019-06-02	3	WAVE-null	13	4.05469
120	2019-06-02	3	WAVE-null	13	4.07463
135	2019-06-02	3	WAVE-null	13	4.35247
150	2019-06-02	3	WAVE-null	13	4.4549
165	2019-06-02	3	WAVE-null	13	4.46678
180	2019-06-02	3	WAVE-null	13	4.48778
195	2019-06-02	3	WAVE-null	13	4.57694
210	2019-06-02	3	WAVE-null	13	4.63875
225	2019-06-02	3	WAVE-null	13	4.6483
240	2019-06-02	3	WAVE-null	13	4.71526
255	2019-06-02	3	WAVE-null	13	4.89472
270	2019-06-02	3	WAVE-null	13	5.08467
285	2019-06-02	3	WAVE-null	13	5.30008
300	2019-06-02	3	WAVE-null	13	5.55372
315	2019-06-02	3	WAVE-null	13	5.83555
330	2019-06-02	3	WAVE-null	13	6.10035
345	2019-06-02	3	WAVE-null	13	6.34021
360	2019-06-02	3	WAVE-null	13	6.52139
375	2019-06-02	3	WAVE-null	13	6.7922
390	2019-06-02	3	WAVE-null	13	7.07701
405	2019-06-02	3	WAVE-null	13	7.36924
420	2019-06-02	3	WAVE-null	13	7.65605
435	2019-06-02	3	WAVE-null	13	8.13911
450	2019-06-02	3	WAVE-null	13	8.49061
465	2019-06-02	3	WAVE-null	13	8.85793
480	2019-06-02	3	WAVE-null	13	9.43351
495	2019-06-02	3	WAVE-null	13	10.1295
510	2019-06-02	3	WAVE-null	13	10.8745
525	2019-06-02	3	WAVE-null	13	12.1961
540	2019-06-02	3	WAVE-null	13	13.9968
555	2019-06-02	3	WAVE-null	13	16.1443
570	2019-06-02	3	WAVE-null	13	18.8437
585	2019-06-02	3	WAVE-null	13	25.1825
600	2019-06-02	3	WAVE-null	13	34.8957
15	2019-06-02	3	WAVE-null	15	1.90381
30	2019-06-02	3	WAVE-null	15	2.62292
45	2019-06-02	3	WAVE-null	15	4.23781
60	2019-06-02	3	WAVE-null	15	6.08888
75	2019-06-02	3	WAVE-null	15	8.43025
90	2019-06-02	3	WAVE-null	15	10.3575
105	2019-06-02	3	WAVE-null	15	14.0476
120	2019-06-02	3	WAVE-null	15	15.8809
135	2019-06-02	3	WAVE-null	15	19.236
150	2019-06-02	3	WAVE-null	15	22.7845
165	2019-06-02	3	WAVE-null	15	26.3136
180	2019-06-02	3	WAVE-null	15	30.8896
195	2019-06-02	3	WAVE-null	15	35.7671
210	2019-06-02	3	WAVE-null	15	41.0694
225	2019-06-02	3	WAVE-null	15	46.1537
240	2019-06-02	3	WAVE-null	15	51.9215
255	2019-06-02	3	WAVE-null	15	58.2369
270	2019-06-02	3	WAVE-null	15	65.5989
285	2019-06-02	3	WAVE-null	15	72.7156
300	2019-06-02	3	WAVE-null	15	79.5823
315	2019-06-02	3	WAVE-null	15	87.1769
330	2019-06-02	3	WAVE-null	15	95.3023
345	2019-06-02	3	WAVE-null	15	103.363
360	2019-06-02	3	WAVE-null	15	111.606
375	2019-06-02	3	WAVE-null	15	120.052
390	2019-06-02	3	WAVE-null	15	128.137
405	2019-06-02	3	WAVE-null	15	134.865
420	2019-06-02	3	WAVE-null	15	139.903
435	2019-06-02	3	WAVE-null	15	142.84
450	2019-06-02	3	WAVE-null	15	147.037
465	2019-06-02	3	WAVE-null	15	148.83
480	2019-06-02	3	WAVE-null	15	150.889
495	2019-06-02	3	WAVE-null	15	156.341
510	2019-06-02	3	WAVE-null	15	161.589
525	2019-06-02	3	WAVE-null	15	162.941
540	2019-06-02	3	WAVE-null	15	170.004
555	2019-06-02	3	WAVE-null	15	174.035
570	2019-06-02	3	WAVE-null	15	174.945
585	2019-06-02	3	WAVE-null	15	186.932
600	2019-06-02	3	WAVE-null	15	206.985
15	2019-06-02	3	WAVE-null	18	0.51431
30	2019-06-02	3	WAVE-null	18	1.2463
45	2019-06-02	3	WAVE-null	18	2.18992
60	2019-06-02	3	WAVE-null	18	3.31301
75	2019-06-02	3	WAVE-null	18	4.39235
90	2019-06-02	3	WAVE-null	18	5.36955
105	2019-06-02	3	WAVE-null	18	6.45418
120	2019-06-02	3	WAVE-null	18	7.76513
135	2019-06-02	3	WAVE-null	18	9.09128
150	2019-06-02	3	WAVE-null	18	10.9438
165	2019-06-02	3	WAVE-null	18	13.1153
180	2019-06-02	3	WAVE-null	18	15.4091
195	2019-06-02	3	WAVE-null	18	17.7488
210	2019-06-02	3	WAVE-null	18	20.0624
225	2019-06-02	3	WAVE-null	18	21.914
240	2019-06-02	3	WAVE-null	18	24.5701
255	2019-06-02	3	WAVE-null	18	27.6158
270	2019-06-02	3	WAVE-null	18	30.9452
285	2019-06-02	3	WAVE-null	18	34.6864
300	2019-06-02	3	WAVE-null	18	38.9451
315	2019-06-02	3	WAVE-null	18	42.6318
330	2019-06-02	3	WAVE-null	18	45.5944
345	2019-06-02	3	WAVE-null	18	48.8542
360	2019-06-02	3	WAVE-null	18	52.2426
375	2019-06-02	3	WAVE-null	18	54.7417
390	2019-06-02	3	WAVE-null	18	58.3554
405	2019-06-02	3	WAVE-null	18	63.3473
420	2019-06-02	3	WAVE-null	18	68.3795
435	2019-06-02	3	WAVE-null	18	74.3554
450	2019-06-02	3	WAVE-null	18	79.6304
465	2019-06-02	3	WAVE-null	18	85.3626
480	2019-06-02	3	WAVE-null	18	91.4347
495	2019-06-02	3	WAVE-null	18	99.1507
510	2019-06-02	3	WAVE-null	18	106.866
525	2019-06-02	3	WAVE-null	18	115.858
540	2019-06-02	3	WAVE-null	18	126.066
555	2019-06-02	3	WAVE-null	18	133.172
570	2019-06-02	3	WAVE-null	18	138.267
585	2019-06-02	3	WAVE-null	18	143.592
600	2019-06-02	3	WAVE-null	18	145.946
15	2019-06-02	3	WAVE-null	21	1.19834
30	2019-06-02	3	WAVE-null	21	3.43683
45	2019-06-02	3	WAVE-null	21	6.62433
60	2019-06-02	3	WAVE-null	21	9.96104
75	2019-06-02	3	WAVE-null	21	14.0799
90	2019-06-02	3	WAVE-null	21	18.3015
105	2019-06-02	3	WAVE-null	21	22.9483
120	2019-06-02	3	WAVE-null	21	27.9308
135	2019-06-02	3	WAVE-null	21	33.7799
150	2019-06-02	3	WAVE-null	21	40.0604
165	2019-06-02	3	WAVE-null	21	47.585
180	2019-06-02	3	WAVE-null	21	55.8292
195	2019-06-02	3	WAVE-null	21	64.5722
210	2019-06-02	3	WAVE-null	21	72.2951
225	2019-06-02	3	WAVE-null	21	80.15
240	2019-06-02	3	WAVE-null	21	87.8454
255	2019-06-02	3	WAVE-null	21	96.0454
270	2019-06-02	3	WAVE-null	21	103.653
285	2019-06-02	3	WAVE-null	21	111.913
300	2019-06-02	3	WAVE-null	21	118.93
315	2019-06-02	3	WAVE-null	21	126.038
330	2019-06-02	3	WAVE-null	21	131.735
345	2019-06-02	3	WAVE-null	21	138.128
360	2019-06-02	3	WAVE-null	21	143.777
375	2019-06-02	3	WAVE-null	21	149.325
390	2019-06-02	3	WAVE-null	21	151.837
405	2019-06-02	3	WAVE-null	21	151.943
420	2019-06-02	3	WAVE-null	21	150.994
435	2019-06-02	3	WAVE-null	21	151.525
450	2019-06-02	3	WAVE-null	21	152.366
465	2019-06-02	3	WAVE-null	21	152.152
480	2019-06-02	3	WAVE-null	21	148.899
495	2019-06-02	3	WAVE-null	21	144.245
510	2019-06-02	3	WAVE-null	21	138.41
525	2019-06-02	3	WAVE-null	21	131.154
540	2019-06-02	3	WAVE-null	21	130.517
555	2019-06-02	3	WAVE-null	21	126.922
570	2019-06-02	3	WAVE-null	21	117.465
585	2019-06-02	3	WAVE-null	21	110.946
600	2019-06-02	3	WAVE-null	21	101.071
15	2019-06-02	3	WAVE-null	22	0.486408
30	2019-06-02	3	WAVE-null	22	1.64271
45	2019-06-02	3	WAVE-null	22	3.20717
60	2019-06-02	3	WAVE-null	22	5.07442
75	2019-06-02	3	WAVE-null	22	7.18528
90	2019-06-02	3	WAVE-null	22	9.47232
105	2019-06-02	3	WAVE-null	22	11.9385
120	2019-06-02	3	WAVE-null	22	14.6162
135	2019-06-02	3	WAVE-null	22	17.3181
150	2019-06-02	3	WAVE-null	22	20.0913
165	2019-06-02	3	WAVE-null	22	23.1443
180	2019-06-02	3	WAVE-null	22	26.3708
195	2019-06-02	3	WAVE-null	22	29.4851
210	2019-06-02	3	WAVE-null	22	32.1141
225	2019-06-02	3	WAVE-null	22	33.8842
240	2019-06-02	3	WAVE-null	22	34.4449
255	2019-06-02	3	WAVE-null	22	33.9813
270	2019-06-02	3	WAVE-null	22	33.0458
285	2019-06-02	3	WAVE-null	22	32.1758
300	2019-06-02	3	WAVE-null	22	30.95
315	2019-06-02	3	WAVE-null	22	29.6074
330	2019-06-02	3	WAVE-null	22	28.8235
345	2019-06-02	3	WAVE-null	22	27.921
360	2019-06-02	3	WAVE-null	22	26.6135
375	2019-06-02	3	WAVE-null	22	25.3195
390	2019-06-02	3	WAVE-null	22	24.4779
405	2019-06-02	3	WAVE-null	22	24.2002
420	2019-06-02	3	WAVE-null	22	24.2857
435	2019-06-02	3	WAVE-null	22	24.3526
450	2019-06-02	3	WAVE-null	22	24.5201
465	2019-06-02	3	WAVE-null	22	25.2726
480	2019-06-02	3	WAVE-null	22	26.2386
495	2019-06-02	3	WAVE-null	22	27.7733
510	2019-06-02	3	WAVE-null	22	29.3944
525	2019-06-02	3	WAVE-null	22	31.5861
540	2019-06-02	3	WAVE-null	22	33.4264
555	2019-06-02	3	WAVE-null	22	35.9346
570	2019-06-02	3	WAVE-null	22	39.6402
585	2019-06-02	3	WAVE-null	22	43.1639
600	2019-06-02	3	WAVE-null	22	48.1562
15	2019-06-02	3	WAVE-null	24	1.45789
30	2019-06-02	3	WAVE-null	24	5.17718
45	2019-06-02	3	WAVE-null	24	10.7737
60	2019-06-02	3	WAVE-null	24	18.0495
75	2019-06-02	3	WAVE-null	24	26.1852
90	2019-06-02	3	WAVE-null	24	34.2754
105	2019-06-02	3	WAVE-null	24	42.0572
120	2019-06-02	3	WAVE-null	24	49.9429
135	2019-06-02	3	WAVE-null	24	57.8326
150	2019-06-02	3	WAVE-null	24	65.6032
165	2019-06-02	3	WAVE-null	24	72.1232
180	2019-06-02	3	WAVE-null	24	77.0558
195	2019-06-02	3	WAVE-null	24	79.7416
210	2019-06-02	3	WAVE-null	24	79.9885
225	2019-06-02	3	WAVE-null	24	78.7849
240	2019-06-02	3	WAVE-null	24	76.4825
255	2019-06-02	3	WAVE-null	24	74.7715
270	2019-06-02	3	WAVE-null	24	74.8941
285	2019-06-02	3	WAVE-null	24	75.0687
300	2019-06-02	3	WAVE-null	24	75.2393
315	2019-06-02	3	WAVE-null	24	74.9134
330	2019-06-02	3	WAVE-null	24	73.1724
345	2019-06-02	3	WAVE-null	24	70.5348
360	2019-06-02	3	WAVE-null	24	67.5322
375	2019-06-02	3	WAVE-null	24	62.1982
390	2019-06-02	3	WAVE-null	24	54.9662
405	2019-06-02	3	WAVE-null	24	47.0759
420	2019-06-02	3	WAVE-null	24	38.6554
435	2019-06-02	3	WAVE-null	24	31.6247
450	2019-06-02	3	WAVE-null	24	25.56
465	2019-06-02	3	WAVE-null	24	20.9999
480	2019-06-02	3	WAVE-null	24	18.4058
495	2019-06-02	3	WAVE-null	24	16.7693
510	2019-06-02	3	WAVE-null	24	17.0808
525	2019-06-02	3	WAVE-null	24	19.313
540	2019-06-02	3	WAVE-null	24	24.1297
555	2019-06-02	3	WAVE-null	24	32.0547
570	2019-06-02	3	WAVE-null	24	41.0189
585	2019-06-02	3	WAVE-null	24	44.194
600	2019-06-02	3	WAVE-null	24	42.9311
15	2019-06-02	3	WAVE-null	25	0.494136
30	2019-06-02	3	WAVE-null	25	1.12589
45	2019-06-02	3	WAVE-null	25	1.86075
60	2019-06-02	3	WAVE-null	25	2.9264
75	2019-06-02	3	WAVE-null	25	4.02963
90	2019-06-02	3	WAVE-null	25	5.38769
105	2019-06-02	3	WAVE-null	25	7.07331
120	2019-06-02	3	WAVE-null	25	8.93214
135	2019-06-02	3	WAVE-null	25	11.1314
150	2019-06-02	3	WAVE-null	25	13.5889
165	2019-06-02	3	WAVE-null	25	16.3619
180	2019-06-02	3	WAVE-null	25	19.2609
195	2019-06-02	3	WAVE-null	25	22.4255
210	2019-06-02	3	WAVE-null	25	25.7182
225	2019-06-02	3	WAVE-null	25	29.1006
240	2019-06-02	3	WAVE-null	25	32.9145
255	2019-06-02	3	WAVE-null	25	36.6236
270	2019-06-02	3	WAVE-null	25	40.2824
285	2019-06-02	3	WAVE-null	25	43.8275
300	2019-06-02	3	WAVE-null	25	47.0496
315	2019-06-02	3	WAVE-null	25	49.9936
330	2019-06-02	3	WAVE-null	25	53.0383
345	2019-06-02	3	WAVE-null	25	57.1084
360	2019-06-02	3	WAVE-null	25	61.2615
375	2019-06-02	3	WAVE-null	25	65.479
390	2019-06-02	3	WAVE-null	25	69.6226
405	2019-06-02	3	WAVE-null	25	73.1659
420	2019-06-02	3	WAVE-null	25	76.3286
435	2019-06-02	3	WAVE-null	25	79.4482
450	2019-06-02	3	WAVE-null	25	83.238
465	2019-06-02	3	WAVE-null	25	87.2057
480	2019-06-02	3	WAVE-null	25	90.1824
495	2019-06-02	3	WAVE-null	25	91.3474
510	2019-06-02	3	WAVE-null	25	91.6962
525	2019-06-02	3	WAVE-null	25	91.615
540	2019-06-02	3	WAVE-null	25	93.5553
555	2019-06-02	3	WAVE-null	25	95.5061
570	2019-06-02	3	WAVE-null	25	97.7039
585	2019-06-02	3	WAVE-null	25	92.9955
600	2019-06-02	3	WAVE-null	25	83.8289
15	2019-06-02	3	WAVE-null	28	0.439401
30	2019-06-02	3	WAVE-null	28	1.2307
45	2019-06-02	3	WAVE-null	28	2.09792
60	2019-06-02	3	WAVE-null	28	2.73206
75	2019-06-02	3	WAVE-null	28	3.10217
90	2019-06-02	3	WAVE-null	28	3.33741
105	2019-06-02	3	WAVE-null	28	3.44382
120	2019-06-02	3	WAVE-null	28	3.59741
135	2019-06-02	3	WAVE-null	28	3.97881
150	2019-06-02	3	WAVE-null	28	4.33992
165	2019-06-02	3	WAVE-null	28	4.61357
180	2019-06-02	3	WAVE-null	28	5.04707
195	2019-06-02	3	WAVE-null	28	5.66102
210	2019-06-02	3	WAVE-null	28	6.02219
225	2019-06-02	3	WAVE-null	28	6.22373
240	2019-06-02	3	WAVE-null	28	6.45357
255	2019-06-02	3	WAVE-null	28	6.75185
270	2019-06-02	3	WAVE-null	28	6.82092
285	2019-06-02	3	WAVE-null	28	6.90304
300	2019-06-02	3	WAVE-null	28	7.27018
315	2019-06-02	3	WAVE-null	28	7.82056
330	2019-06-02	3	WAVE-null	28	8.06988
345	2019-06-02	3	WAVE-null	28	8.07804
360	2019-06-02	3	WAVE-null	28	8.07043
375	2019-06-02	3	WAVE-null	28	8.02704
390	2019-06-02	3	WAVE-null	28	7.87018
405	2019-06-02	3	WAVE-null	28	7.67285
420	2019-06-02	3	WAVE-null	28	7.6229
435	2019-06-02	3	WAVE-null	28	7.51263
450	2019-06-02	3	WAVE-null	28	7.20514
465	2019-06-02	3	WAVE-null	28	7.02048
480	2019-06-02	3	WAVE-null	28	6.88709
495	2019-06-02	3	WAVE-null	28	6.86908
510	2019-06-02	3	WAVE-null	28	6.6694
525	2019-06-02	3	WAVE-null	28	6.77674
540	2019-06-02	3	WAVE-null	28	7.14353
555	2019-06-02	3	WAVE-null	28	7.38236
570	2019-06-02	3	WAVE-null	28	8.22032
585	2019-06-02	3	WAVE-null	28	10.8089
600	2019-06-02	3	WAVE-null	28	9.94138
15	2019-06-02	3	WAVE-null	29	1.25003
30	2019-06-02	3	WAVE-null	29	4.38158
45	2019-06-02	3	WAVE-null	29	9.11812
60	2019-06-02	3	WAVE-null	29	15.0662
75	2019-06-02	3	WAVE-null	29	22.0926
90	2019-06-02	3	WAVE-null	29	29.9858
105	2019-06-02	3	WAVE-null	29	38.6041
120	2019-06-02	3	WAVE-null	29	47.6548
135	2019-06-02	3	WAVE-null	29	57.2053
150	2019-06-02	3	WAVE-null	29	66.4874
165	2019-06-02	3	WAVE-null	29	75.5551
180	2019-06-02	3	WAVE-null	29	83.745
195	2019-06-02	3	WAVE-null	29	90.9812
210	2019-06-02	3	WAVE-null	29	97.9334
225	2019-06-02	3	WAVE-null	29	104.832
240	2019-06-02	3	WAVE-null	29	110.27
255	2019-06-02	3	WAVE-null	29	114.682
270	2019-06-02	3	WAVE-null	29	119.004
285	2019-06-02	3	WAVE-null	29	122.999
300	2019-06-02	3	WAVE-null	29	125.933
315	2019-06-02	3	WAVE-null	29	127.831
330	2019-06-02	3	WAVE-null	29	130.371
345	2019-06-02	3	WAVE-null	29	133.113
360	2019-06-02	3	WAVE-null	29	135.851
375	2019-06-02	3	WAVE-null	29	137.712
390	2019-06-02	3	WAVE-null	29	139.683
405	2019-06-02	3	WAVE-null	29	141.515
420	2019-06-02	3	WAVE-null	29	142.091
435	2019-06-02	3	WAVE-null	29	142.255
450	2019-06-02	3	WAVE-null	29	142.616
465	2019-06-02	3	WAVE-null	29	141.894
480	2019-06-02	3	WAVE-null	29	138.834
495	2019-06-02	3	WAVE-null	29	132.135
510	2019-06-02	3	WAVE-null	29	121.756
525	2019-06-02	3	WAVE-null	29	112.03
540	2019-06-02	3	WAVE-null	29	110.944
555	2019-06-02	3	WAVE-null	29	114.251
570	2019-06-02	3	WAVE-null	29	121.012
585	2019-06-02	3	WAVE-null	29	125.387
600	2019-06-02	3	WAVE-null	29	139.239
15	2019-06-02	3	WAVE-null	33	1.05862
30	2019-06-02	3	WAVE-null	33	3.53108
45	2019-06-02	3	WAVE-null	33	7.28166
60	2019-06-02	3	WAVE-null	33	11.9549
75	2019-06-02	3	WAVE-null	33	17.4716
90	2019-06-02	3	WAVE-null	33	24.0975
105	2019-06-02	3	WAVE-null	33	31.9171
120	2019-06-02	3	WAVE-null	33	41.1208
135	2019-06-02	3	WAVE-null	33	51.7212
150	2019-06-02	3	WAVE-null	33	63.9492
165	2019-06-02	3	WAVE-null	33	77.9368
180	2019-06-02	3	WAVE-null	33	92.8388
195	2019-06-02	3	WAVE-null	33	108.36
210	2019-06-02	3	WAVE-null	33	123.771
225	2019-06-02	3	WAVE-null	33	139.902
240	2019-06-02	3	WAVE-null	33	157.109
255	2019-06-02	3	WAVE-null	33	175.303
270	2019-06-02	3	WAVE-null	33	194.634
285	2019-06-02	3	WAVE-null	33	213.946
300	2019-06-02	3	WAVE-null	33	233.406
315	2019-06-02	3	WAVE-null	33	254.02
330	2019-06-02	3	WAVE-null	33	275.123
345	2019-06-02	3	WAVE-null	33	296.303
360	2019-06-02	3	WAVE-null	33	316.332
375	2019-06-02	3	WAVE-null	33	339.085
390	2019-06-02	3	WAVE-null	33	364.082
405	2019-06-02	3	WAVE-null	33	391.232
420	2019-06-02	3	WAVE-null	33	419.061
435	2019-06-02	3	WAVE-null	33	442.078
450	2019-06-02	3	WAVE-null	33	461.643
465	2019-06-02	3	WAVE-null	33	477.126
480	2019-06-02	3	WAVE-null	33	497.497
495	2019-06-02	3	WAVE-null	33	518.21
510	2019-06-02	3	WAVE-null	33	540.006
525	2019-06-02	3	WAVE-null	33	562.441
540	2019-06-02	3	WAVE-null	33	589.302
555	2019-06-02	3	WAVE-null	33	617.126
570	2019-06-02	3	WAVE-null	33	636.269
585	2019-06-02	3	WAVE-null	33	644.229
600	2019-06-02	3	WAVE-null	33	616.7
15	2019-06-02	3	WAVE-null	34	1.49754
30	2019-06-02	3	WAVE-null	34	3.87873
45	2019-06-02	3	WAVE-null	34	6.40778
60	2019-06-02	3	WAVE-null	34	9.139
75	2019-06-02	3	WAVE-null	34	12.0575
90	2019-06-02	3	WAVE-null	34	14.3837
105	2019-06-02	3	WAVE-null	34	15.9575
120	2019-06-02	3	WAVE-null	34	17.0603
135	2019-06-02	3	WAVE-null	34	17.8537
150	2019-06-02	3	WAVE-null	34	17.6244
165	2019-06-02	3	WAVE-null	34	16.821
180	2019-06-02	3	WAVE-null	34	15.7946
195	2019-06-02	3	WAVE-null	34	15.1885
210	2019-06-02	3	WAVE-null	34	14.5643
225	2019-06-02	3	WAVE-null	34	14.9306
240	2019-06-02	3	WAVE-null	34	15.3098
255	2019-06-02	3	WAVE-null	34	15.9159
270	2019-06-02	3	WAVE-null	34	15.9562
285	2019-06-02	3	WAVE-null	34	16.1516
300	2019-06-02	3	WAVE-null	34	16.5367
315	2019-06-02	3	WAVE-null	34	17.191
330	2019-06-02	3	WAVE-null	34	18.0056
345	2019-06-02	3	WAVE-null	34	18.9829
360	2019-06-02	3	WAVE-null	34	20.8255
375	2019-06-02	3	WAVE-null	34	22.9234
390	2019-06-02	3	WAVE-null	34	25.2679
405	2019-06-02	3	WAVE-null	34	27.5669
420	2019-06-02	3	WAVE-null	34	26.5497
435	2019-06-02	3	WAVE-null	34	23.9866
450	2019-06-02	3	WAVE-null	34	19.9429
465	2019-06-02	3	WAVE-null	34	16.189
480	2019-06-02	3	WAVE-null	34	12.0807
495	2019-06-02	3	WAVE-null	34	10.7478
510	2019-06-02	3	WAVE-null	34	10.6236
525	2019-06-02	3	WAVE-null	34	10.0676
540	2019-06-02	3	WAVE-null	34	10.4428
555	2019-06-02	3	WAVE-null	34	10.8836
570	2019-06-02	3	WAVE-null	34	9.74504
585	2019-06-02	3	WAVE-null	34	11.2723
600	2019-06-02	3	WAVE-null	34	21.2349
15	2019-06-02	3	WAVE-null	40	1.53535
30	2019-06-02	3	WAVE-null	40	4.81115
45	2019-06-02	3	WAVE-null	40	9.07592
60	2019-06-02	3	WAVE-null	40	14.715
75	2019-06-02	3	WAVE-null	40	21.9574
90	2019-06-02	3	WAVE-null	40	29.8598
105	2019-06-02	3	WAVE-null	40	38.2689
120	2019-06-02	3	WAVE-null	40	47.1392
135	2019-06-02	3	WAVE-null	40	56.7874
150	2019-06-02	3	WAVE-null	40	67.1741
165	2019-06-02	3	WAVE-null	40	78.0762
180	2019-06-02	3	WAVE-null	40	88.8712
195	2019-06-02	3	WAVE-null	40	100.179
210	2019-06-02	3	WAVE-null	40	111.463
225	2019-06-02	3	WAVE-null	40	121.95
240	2019-06-02	3	WAVE-null	40	131.117
255	2019-06-02	3	WAVE-null	40	139.206
270	2019-06-02	3	WAVE-null	40	145.659
285	2019-06-02	3	WAVE-null	40	152.274
300	2019-06-02	3	WAVE-null	40	158.777
315	2019-06-02	3	WAVE-null	40	166.513
330	2019-06-02	3	WAVE-null	40	175.602
345	2019-06-02	3	WAVE-null	40	185.475
360	2019-06-02	3	WAVE-null	40	197.219
375	2019-06-02	3	WAVE-null	40	210.84
390	2019-06-02	3	WAVE-null	40	225.923
405	2019-06-02	3	WAVE-null	40	240.188
420	2019-06-02	3	WAVE-null	40	253.782
435	2019-06-02	3	WAVE-null	40	268.202
450	2019-06-02	3	WAVE-null	40	281.761
465	2019-06-02	3	WAVE-null	40	286.502
480	2019-06-02	3	WAVE-null	40	293.95
495	2019-06-02	3	WAVE-null	40	307.821
510	2019-06-02	3	WAVE-null	40	319.962
525	2019-06-02	3	WAVE-null	40	325.311
540	2019-06-02	3	WAVE-null	40	337.987
555	2019-06-02	3	WAVE-null	40	352.928
570	2019-06-02	3	WAVE-null	40	371.012
585	2019-06-02	3	WAVE-null	40	389.758
600	2019-06-02	3	WAVE-null	40	417.703
15	2019-06-02	3	WAVE-null	41	1.25591
30	2019-06-02	3	WAVE-null	41	2.2979
45	2019-06-02	3	WAVE-null	41	3.34336
60	2019-06-02	3	WAVE-null	41	3.60564
75	2019-06-02	3	WAVE-null	41	4.41399
90	2019-06-02	3	WAVE-null	41	5.23918
105	2019-06-02	3	WAVE-null	41	5.85589
120	2019-06-02	3	WAVE-null	41	6.42153
135	2019-06-02	3	WAVE-null	41	6.81584
150	2019-06-02	3	WAVE-null	41	7.29092
165	2019-06-02	3	WAVE-null	41	7.13281
180	2019-06-02	3	WAVE-null	41	7.73728
195	2019-06-02	3	WAVE-null	41	8.21846
210	2019-06-02	3	WAVE-null	41	8.90914
225	2019-06-02	3	WAVE-null	41	9.49425
240	2019-06-02	3	WAVE-null	41	10.7712
255	2019-06-02	3	WAVE-null	41	12.1542
270	2019-06-02	3	WAVE-null	41	13.234
285	2019-06-02	3	WAVE-null	41	14.4213
300	2019-06-02	3	WAVE-null	41	15.2173
315	2019-06-02	3	WAVE-null	41	16.552
330	2019-06-02	3	WAVE-null	41	16.9038
345	2019-06-02	3	WAVE-null	41	17.4572
360	2019-06-02	3	WAVE-null	41	18.5436
375	2019-06-02	3	WAVE-null	41	20.0355
390	2019-06-02	3	WAVE-null	41	22.2867
405	2019-06-02	3	WAVE-null	41	24.6503
420	2019-06-02	3	WAVE-null	41	28.5115
435	2019-06-02	3	WAVE-null	41	33.0731
450	2019-06-02	3	WAVE-null	41	37.5405
465	2019-06-02	3	WAVE-null	41	42.0496
480	2019-06-02	3	WAVE-null	41	47.1263
495	2019-06-02	3	WAVE-null	41	50.9131
510	2019-06-02	3	WAVE-null	41	51.2439
525	2019-06-02	3	WAVE-null	41	52.2988
540	2019-06-02	3	WAVE-null	41	52.5227
555	2019-06-02	3	WAVE-null	41	44.8737
570	2019-06-02	3	WAVE-null	41	28.12
585	2019-06-02	3	WAVE-null	41	23.0696
600	2019-06-02	3	WAVE-null	41	19.9913
15	2019-06-02	3	WAVE-null	42	0.661428
30	2019-06-02	3	WAVE-null	42	2.42966
45	2019-06-02	3	WAVE-null	42	5.20436
60	2019-06-02	3	WAVE-null	42	8.86631
75	2019-06-02	3	WAVE-null	42	13.1281
90	2019-06-02	3	WAVE-null	42	17.7765
105	2019-06-02	3	WAVE-null	42	22.7328
120	2019-06-02	3	WAVE-null	42	27.8329
135	2019-06-02	3	WAVE-null	42	32.9706
150	2019-06-02	3	WAVE-null	42	38.3417
165	2019-06-02	3	WAVE-null	42	43.7431
180	2019-06-02	3	WAVE-null	42	49.1203
195	2019-06-02	3	WAVE-null	42	54.3254
210	2019-06-02	3	WAVE-null	42	59.4616
225	2019-06-02	3	WAVE-null	42	64.67
240	2019-06-02	3	WAVE-null	42	69.8608
255	2019-06-02	3	WAVE-null	42	75.3157
270	2019-06-02	3	WAVE-null	42	80.8176
285	2019-06-02	3	WAVE-null	42	86.1829
300	2019-06-02	3	WAVE-null	42	91.3964
315	2019-06-02	3	WAVE-null	42	96.3451
330	2019-06-02	3	WAVE-null	42	100.596
345	2019-06-02	3	WAVE-null	42	104.004
360	2019-06-02	3	WAVE-null	42	107.035
375	2019-06-02	3	WAVE-null	42	108.164
390	2019-06-02	3	WAVE-null	42	106.203
405	2019-06-02	3	WAVE-null	42	102.341
420	2019-06-02	3	WAVE-null	42	96.7448
435	2019-06-02	3	WAVE-null	42	89.918
450	2019-06-02	3	WAVE-null	42	83.2526
465	2019-06-02	3	WAVE-null	42	76.3836
480	2019-06-02	3	WAVE-null	42	70.5877
495	2019-06-02	3	WAVE-null	42	65.5609
510	2019-06-02	3	WAVE-null	42	62.0828
525	2019-06-02	3	WAVE-null	42	59.8188
540	2019-06-02	3	WAVE-null	42	60.1145
555	2019-06-02	3	WAVE-null	42	62.6645
570	2019-06-02	3	WAVE-null	42	65.3512
585	2019-06-02	3	WAVE-null	42	67.2816
600	2019-06-02	3	WAVE-null	42	71.9823
15	2019-06-02	4	WAVE-null	2	7.56507
30	2019-06-02	4	WAVE-null	2	15.6082
45	2019-06-02	4	WAVE-null	2	21.9107
60	2019-06-02	4	WAVE-null	2	30.5893
75	2019-06-02	4	WAVE-null	2	41.4646
90	2019-06-02	4	WAVE-null	2	51.71
105	2019-06-02	4	WAVE-null	2	66.2839
120	2019-06-02	4	WAVE-null	2	83.3952
135	2019-06-02	4	WAVE-null	2	96.8077
150	2019-06-02	4	WAVE-null	2	113.154
165	2019-06-02	4	WAVE-null	2	129.033
180	2019-06-02	4	WAVE-null	2	143.723
195	2019-06-02	4	WAVE-null	2	156.969
210	2019-06-02	4	WAVE-null	2	172.819
225	2019-06-02	4	WAVE-null	2	189.291
240	2019-06-02	4	WAVE-null	2	203.47
255	2019-06-02	4	WAVE-null	2	215.76
270	2019-06-02	4	WAVE-null	2	224.71
285	2019-06-02	4	WAVE-null	2	235.103
300	2019-06-02	4	WAVE-null	2	233.979
315	2019-06-02	4	WAVE-null	2	234.675
330	2019-06-02	4	WAVE-null	2	235.869
345	2019-06-02	4	WAVE-null	2	236.549
360	2019-06-02	4	WAVE-null	2	232.262
375	2019-06-02	4	WAVE-null	2	223.413
390	2019-06-02	4	WAVE-null	2	211.119
405	2019-06-02	4	WAVE-null	2	204.157
420	2019-06-02	4	WAVE-null	2	205.128
435	2019-06-02	4	WAVE-null	2	206.604
450	2019-06-02	4	WAVE-null	2	211.235
465	2019-06-02	4	WAVE-null	2	213.597
480	2019-06-02	4	WAVE-null	2	225.684
495	2019-06-02	4	WAVE-null	2	231.846
510	2019-06-02	4	WAVE-null	2	238.469
525	2019-06-02	4	WAVE-null	2	249.912
540	2019-06-02	4	WAVE-null	2	267.367
555	2019-06-02	4	WAVE-null	2	279.556
570	2019-06-02	4	WAVE-null	2	305.587
585	2019-06-02	4	WAVE-null	2	330.981
600	2019-06-02	4	WAVE-null	2	351.27
15	2019-06-02	4	WAVE-null	11	0.280716
30	2019-06-02	4	WAVE-null	11	0.731587
45	2019-06-02	4	WAVE-null	11	1.28006
60	2019-06-02	4	WAVE-null	11	1.93616
75	2019-06-02	4	WAVE-null	11	2.6712
90	2019-06-02	4	WAVE-null	11	3.57099
105	2019-06-02	4	WAVE-null	11	4.5791
120	2019-06-02	4	WAVE-null	11	5.68274
135	2019-06-02	4	WAVE-null	11	6.6999
150	2019-06-02	4	WAVE-null	11	7.65928
165	2019-06-02	4	WAVE-null	11	8.37715
180	2019-06-02	4	WAVE-null	11	8.97051
195	2019-06-02	4	WAVE-null	11	9.43851
210	2019-06-02	4	WAVE-null	11	9.88397
225	2019-06-02	4	WAVE-null	11	10.4038
240	2019-06-02	4	WAVE-null	11	11.0094
255	2019-06-02	4	WAVE-null	11	11.521
270	2019-06-02	4	WAVE-null	11	12.0404
285	2019-06-02	4	WAVE-null	11	12.5877
300	2019-06-02	4	WAVE-null	11	13.1422
315	2019-06-02	4	WAVE-null	11	13.7569
330	2019-06-02	4	WAVE-null	11	14.3529
345	2019-06-02	4	WAVE-null	11	14.9557
360	2019-06-02	4	WAVE-null	11	15.6651
375	2019-06-02	4	WAVE-null	11	16.2257
390	2019-06-02	4	WAVE-null	11	16.8666
405	2019-06-02	4	WAVE-null	11	17.4245
420	2019-06-02	4	WAVE-null	11	18.4378
435	2019-06-02	4	WAVE-null	11	19.2311
450	2019-06-02	4	WAVE-null	11	19.8976
465	2019-06-02	4	WAVE-null	11	20.4927
480	2019-06-02	4	WAVE-null	11	21.8115
495	2019-06-02	4	WAVE-null	11	23.7623
510	2019-06-02	4	WAVE-null	11	26.0588
525	2019-06-02	4	WAVE-null	11	28.9855
540	2019-06-02	4	WAVE-null	11	31.905
555	2019-06-02	4	WAVE-null	11	32.6798
570	2019-06-02	4	WAVE-null	11	32.631
585	2019-06-02	4	WAVE-null	11	36.4582
[truncated: 15,681 more rows]

## Sheet: Fig 1E
Cell line	Velocity (µm/min)
WAVE-null	7.02547
WAVE-null	5.36823
WAVE-null	5.38556
WAVE-null	2.87902
WAVE-null	3.62161
WAVE-null	6.41465
WAVE-null	7.17979
WAVE-null	4.41238
WAVE-null	4.89775
WAVE-null	7.1265
WAVE-null	7.45598
WAVE-null	3.64868
WAVE-null	8.2521
WAVE-null	5.45778
WAVE-null	7.29245
WAVE-null	2.26223
WAVE-null	8.29135
WAVE-null	5.04592
WAVE-null	5.55726
WAVE-null	10.2006
WAVE-null	2.33201
WAVE-null	5.37222
WAVE-null	2.62125
WAVE-null	5.57092
WAVE-null	6.59075
WAVE-null	2.21568
WAVE-null	3.55682
WAVE-null	3.63616
WAVE-null	4.53677
WAVE-null	6.61804
WAVE-null	5.05995
WAVE-null	2.23952
WAVE-null	3.48481
WAVE-null	4.92057
WAVE-null	8.39344
WAVE-null	4.53638
WAVE-null	4.66237
WAVE-null	9.36318
WAVE-null	4.22322
WAVE-null	4.61076
WAVE-null	4.78184
WAVE-null	4.48599
WAVE-null	3.45826
WAVE-null	4.53129
WAVE-null	2.23195
WAVE-null	4.86459
WAVE-null	2.17834
WAVE-null	4.55015
WAVE-null	6.15608
WAVE-null	3.61823
WAVE-null	4.64073
WAVE-null	5.55783
WAVE-null	5.77441
WAVE-null	2.72021
WAVE-null	3.65765
WAVE-null	5.71346
WAVE-null	3.62425
WAVE-null	4.00083
WAVE-null	3.77149
WAVE-null	3.44891
WAVE-null	3.89129
WAVE-null	3.85164
WAVE-null	4.50761
WAVE-null	3.48927
WAVE-null	3.06963
WAVE-null	3.07193
WAVE-null	2.55977
WAVE-null	1.73595
WAVE-null	2.67695
WAVE-null	4.61581
WAVE-null	6.21832
WAVE-null	6.47939
WAVE-null	5.43169
WAVE-null	4.29074
WAVE-null	3.26107
WAVE-null	4.95872
WAVE-null	3.58579
WAVE-null	4.12027
WAVE-null	7.63095
WAVE-null	5.14475
WAVE-null	3.67438
WAVE-null	4.11674
WAVE-null	9.81908
WAVE-null	4.4323
WAVE-null	4.87341
WAVE-null	7.2709
WAVE-null	8.31416
WAVE-null	4.51864
WAVE-null	2.87228
WAVE-null	3.93797
WAVE-null	7.89813
WAVE-null	5.10288
WAVE-null	3.48861
WAVE-null	4.99317
WAVE-null	3.09705
WAVE-null	3.04086
WAVE-null	3.34666
WAVE-null	6.88401
WAVE-null	4.13483
WAVE-null	4.09939
WAVE-null	3.18279
WAVE-null	6.8819
WAVE-null	8.31175
WAVE-null	3.79767
WAVE-null	4.97731
WAVE-null	4.22746
WAVE-null	4.38988
WAVE-null	3.88456
WAVE-null	4.32706
WAVE-null	4.30644
WAVE-null	2.64397
WAVE-null	4.07747
WAVE-null	1.05259
WAVE-null	2.20683
WAVE-null	2.80466
WAVE-null	6.27912
WAVE-null	1.23565
WAVE-null	1.49651
WAVE-null	0.682461
WAVE-null	4.72484
WAVE-null	1.89994
WAVE-null	1.02418
WAVE-null	6.68695
WAVE-null	4.56712
WAVE-null	4.28696
WAVE-null	5.7977
WAVE-null	2.77265
WAVE-null	3.96495
WAVE-null	4.85635
WAVE-null	1.30987
WAVE-null	0.997202
WAVE-null	6.60126
WAVE-null	2.34736
WAVE-null	1.89849
WAVE-null	3.26541
WAVE-null	3.98573
WAVE-null	0.641536
WAVE-null	4.50895
WAVE-null	3.92769
WAVE-null	3.39972
WAVE-null	2.15162
WAVE-null	0.950068
WAVE-null	3.70353
WAVE-null	3.53943
WAVE-null	1.17088
WAVE-null	4.93484
WAVE-null	2.05204
WAVE-null	3.78717
WAVE-null	2.55963
WAVE-null	4.11908
WAVE-null	3.89719
WAVE-null	4.21331
WAVE-null	3.63363
WAVE-null	5.09977
WAVE-null	4.69488
WAVE-null	2.78509
WAVE-null	3.07139
WAVE-null	3.33772
WAVE-null	1.86129
WAVE-null	5.23965
WAVE-null	3.2686
WAVE-null	8.80096
WAVE-null	2.02488
WAVE-null	3.11777
WAVE-null	2.90908
WAVE-null	8.4639
WAVE-null	4.06595
WAVE-null	2.61226
WAVE-null	0.858271
wildtype	10.393
wildtype	8.80207
wildtype	6.84744
wildtype	9.09437
wildtype	6.90552
wildtype	5.75977
wildtype	4.78632
wildtype	3.54083
wildtype	12.4644
wildtype	6.57909
wildtype	11.0625
wildtype	10.131
wildtype	5.45804
wildtype	9.92124
wildtype	6.13345
wildtype	5.29099
wildtype	6.75115
wildtype	6.95895
wildtype	10.1907
wildtype	13.1001
wildtype	6.07188
wildtype	7.57036
wildtype	3.22663
wildtype	7.63669
wildtype	10.186
wildtype	9.15168
wildtype	11.1835
wildtype	7.00169
wildtype	4.52393
wildtype	11.7851
wildtype	10.2646
wildtype	10.3389
wildtype	7.14572
wildtype	4.44705
wildtype	5.26369
wildtype	1.54162
wildtype	4.0398
wildtype	7.50575
wildtype	6.12901
wildtype	5.37344
wildtype	4.89489
wildtype	3.14592
wildtype	6.37204
wildtype	3.95672
wildtype	4.22287
wildtype	6.45799
wildtype	3.31562
wildtype	4.33702
wildtype	2.91725
wildtype	6.57417
wildtype	1.06999
wildtype	3.63758
wildtype	4.95466
wildtype	9.90201
wildtype	4.64115
wildtype	7.06974
wildtype	5.35262
wildtype	4.8458
wildtype	7.59083
wildtype	3.59292
wildtype	4.08188
wildtype	7.27098
wildtype	5.89731
wildtype	3.97836
wildtype	7.78769
wildtype	6.45185
wildtype	10.2712
wildtype	7.93232
wildtype	2.97786
wildtype	6.94525
wildtype	7.74913
wildtype	3.36958
wildtype	7.73515
wildtype	7.75088
wildtype	9.03987
wildtype	6.91048
wildtype	10.6319
wildtype	10.3966
wildtype	8.01131
wildtype	11.2476
wildtype	9.94002
wildtype	9.3094
wildtype	9.98898
wildtype	11.7228
wildtype	10.899
wildtype	7.36617
wildtype	9.22186
wildtype	10.3857
wildtype	9.97959
wildtype	8.95097
wildtype	7.97692
wildtype	11.224
wildtype	12.0139
wildtype	6.59251
wildtype	8.35258
wildtype	4.15945
wildtype	5.44792
wildtype	9.57715
wildtype	6.19251
wildtype	4.8311
wildtype	10.8201
wildtype	10.9143
wildtype	10.0551
wildtype	6.29658
wildtype	4.14567
wildtype	7.2628
wildtype	7.06509
wildtype	8.1941
wildtype	8.84466
wildtype	10.8527
wildtype	2.38975
wildtype	11.5866
wildtype	8.19309
wildtype	9.72635
wildtype	10.1788
wildtype	10.6582
wildtype	14.9377
wildtype	3.11453
wildtype	2.69646
wildtype	7.80049
wildtype	8.9187
wildtype	10.9454
wildtype	6.36327
wildtype	9.9233
wildtype	10.0909
wildtype	9.86965
wildtype	2.88917
wildtype	6.56916
wildtype	11.7443
wildtype	8.74023
wildtype	8.97152
wildtype	11.3707
wildtype	6.63733
wildtype	9.42277
wildtype	6.7203
wildtype	5.83821
wildtype	8.49685
wildtype	9.21986
wildtype	10.5054
wildtype	9.63538
wildtype	8.81804
wildtype	12.5239
wildtype	9.68789
wildtype	8.6686
wildtype	8.56784
wildtype	5.10958
wildtype	6.48682
wildtype	6.82401
wildtype	4.19278
wildtype	6.97199
wildtype	7.17631
wildtype	6.09823
wildtype	5.81406
wildtype	14.1995
wildtype	6.90512
wildtype	7.03081
wildtype	9.32998
wildtype	4.32145
wildtype	3.14654
wildtype	4.98041
wildtype	9.75064
wildtype	7.53127
wildtype	11.262
wildtype	9.08962
wildtype	11.1312
wildtype	4.39803
wildtype	9.95175
wildtype	5.12716
wildtype	9.69819
wildtype	6.98
wildtype	5.61632
wildtype	6.59969
wildtype	11.625
wildtype	7.36285
wildtype	7.49818
wildtype	8.52068
wildtype	4.8671
wildtype	10.0809
wildtype	8.27478
wildtype	12.963
wildtype	10.9991
wildtype	6.32786
wildtype	9.94496
wildtype	6.14156
wildtype	7.10162
wildtype	7.80309
wildtype	10.198
wildtype	7.79777
wildtype	11.7916
wildtype	11.2626
wildtype	9.37986
wildtype	10.8778
wildtype	8.87679
wildtype	10.0532
wildtype	10.6867
wildtype	7.4069
wildtype	12.4049
wildtype	7.47051
wildtype	5.78133
wildtype	12.4267
wildtype	10.5584
wildtype	6.29784
wildtype	9.63169
wildtype	7.45016
wildtype	5.62164
wildtype	2.01217
wildtype	6.1414
wildtype	8.75914
wildtype	4.97518
wildtype	7.30618
wildtype	4.62011
wildtype	4.03856
wildtype	5.547
wildtype	8.08168
wildtype	8.00078
wildtype	5.44515
wildtype	8.28051
wildtype	2.85713
wildtype	4.70752
wildtype	6.76537
wildtype	6.90097
wildtype	5.85733
wildtype	8.02855
wildtype	5.92033
wildtype	6.09293
wildtype	5.31173
wildtype	9.74088
wildtype	6.33291
wildtype	6.18585
wildtype	6.93059
wildtype	6.37407
wildtype	8.28447
wildtype	6.3216
wildtype	8.22644
wildtype	5.59277
wildtype	5.94233
wildtype	11.7811
wildtype	5.8258
wildtype	9.79025
wildtype	6.98404
wildtype	8.12054
wildtype	9.62824
wildtype	12.8686
wildtype	8.85208
wildtype	4.25478
wildtype	7.94034
wildtype	8.31645
wildtype	6.457
wildtype	7.42186
wildtype	1.68384
wildtype	3.14981
wildtype	3.70842
wildtype	7.06895
wildtype	6.90234
wildtype	5.98379
wildtype	11.1114
wildtype	12.5735
wildtype	11.8536
wildtype	7.3606
wildtype	13.4279
wildtype	8.81758
wildtype	9.69536
wildtype	9.08305
wildtype	6.47497
wildtype	7.15489
wildtype	6.0603
wildtype	6.83096
wildtype	5.11973
wildtype	3.15442
wildtype	9.32804
wildtype	9.03635
wildtype	9.12949
wildtype	7.35437

## Sheet: Fig 1F
wildtype tether force (pN)	WAVE-null tether force (pN)
28.696	23.8961
73.3239	24.5129
48.9202	23.5597
50.947	71.3507
47.5302	49.2386
50.5544	34.9613
68.417	32.0052
66.1313	27.3387
34.6641	29.6911
46.444	27.2747
65.2455	32.8575
37.0384	46.4
53.2044	22.9472
58.7855	29.2
58.5155	24.0672
59.4588	27
54.1939	23.8026
39.4445	30.8
58.0577	23.8
54.8734	23.8
36.4422	24.1926
	42.7543
	46.6679
	28.1189
	31.8117
	31.4444
	35.8
	43.6379
	26.93
	24.21
	28.7
	33.0674
	34.14
	31.24
	28.1414
	40.5272
	23.7485
	33.5228
	32.952
	27.9236

## Sheet: Fig 2A
	Experiment-1		Experiment-2		Experiment-3		Experiment-4
	Normalized p-Pak:total Pak ratio		Normalized p-Pak:total Pak ratio		Normalized p-Pak:total Pak ratio		Normalized p-Pak:total Pak ratio
Time (s)	wildtype	WAVE-null	wildtype	WAVE-null	wildtype	WAVE-null	wildtype	WAVE-null
0	0.0883861	0.13313	0.307645	0.23125	0.364835	0.334698	0.293182	0.221588
30	1	1.64785	1	1.30791	1	1.6195	1	1.15987
60	0.903835	1.30021	0.698962	1.07028	0.644427	1.29503	0.858137	0.957233
180	0.555757	1.28353	0.450363	0.762254	0.477822	1.23531	0.564375	0.724719
300	0.25979	1.27911	0.276415	0.662886	0.253687	1.34313	0.304738	0.53125
450	0.128215	1.27326	0.155058	0.604538	0.275769	0.870275	0.29161	0.50352
600	0.280753	0.596821	0.123427	0.486887	0.420705	0.726842	0.227089	0.342217

## Sheet: Fig 2D
wildtype
Time (s)	Polarity score cell-1	Polarity score cell-2	Polarity score cell-3	Polarity score cell-4	Polarity score cell-5	Polarity score cell-6	Polarity score cell-7	Polarity score cell-8	Polarity score cell-9	Polarity score cell-10	Polarity score cell-11	Polarity score cell-12	Polarity score cell-13	Polarity score cell-14	Polarity score cell-15	Polarity score cell-16	Polarity score cell-17	Polarity score cell-18	Polarity score cell-19	Polarity score cell-20	Polarity score cell-21	Polarity score cell-22	Polarity score cell-23	Polarity score cell-24	Polarity score cell-25	Polarity score cell-26	Polarity score cell-27	Polarity score cell-28	Polarity score cell-29	Polarity score cell-30	Polarity score cell-31	Polarity score cell-32	Polarity score cell-33	Polarity score cell-34	Polarity score cell-35	Polarity score cell-36	Polarity score cell-37	Polarity score cell-38	Polarity score cell-39	Polarity score cell-40	Polarity score cell-41	Polarity score cell-42	Polarity score cell-43	Polarity score cell-44	Polarity score cell-45	Polarity score cell-46	Polarity score cell-47	Polarity score cell-48	Polarity score cell-49
-50	0.148334	0.0298194	0.0611113	0.185178	0.199422	0.09359	0.0194872	0.0974263	0.0511016	0.0829186	0.00403802	0.163498	0.0766879	0.0409201	0.137323	0.0597779	0.135229	0.0402531	0.0793038	0.120526	0.0627263	0.199713	0.0711503	0.0121303	0.0362487	0.0677124	0.0437512	0.0337268	0.0839951	0.048405	0.10358	0.129541	0.0501536	0.150147	0.0454418	0.0454035	0.059072	0.193997	0.107123	0.149689	0.0383908	0.0204822	0.0205268	0.0369154	0.0252896	0.0817653	0.165726	0.0358371	0.0705082
-40	0.154976	0.0249589	0.0760925	0.170254	0.187931	0.0812448	0.00450017	0.123469	0.0535916	0.0773832	0.0102202	0.148664	0.100372	0.038416	0.130378	0.0682304	0.137425	0.0146792	0.0491794	0.115638	0.0809081	0.167048	0.0756255	0.0170538	0.0395075	0.0892616	0.071801	0.0346521	0.0748352	0.02346	0.0843164	0.14924	0.0480097	0.122535	0.0504407	0.0419847	0.0672391	0.185503	0.0536241	0.133719	0.0632407	0.0114419	0.0899499	0.0457968	0.0496802	0.0393175	0.163463	0.0295934	0.136824
-30	0.1597	0.0302711	0.0744733	0.181362	0.129437	0.0798522	0.0245308	0.149511	0.0542029	0.0565127	0.0168002	0.0870638	0.11201	0.0348492	0.131725	0.0890988	0.143419	0.0210797	0.0393269	0.123269	0.0828362	0.144265	0.0842691	0.00642016	0.0341033	0.0887617	0.0598608	0.0355034	0.0649464	0.0559661	0.0880591	0.132446	0.0645201	0.175004	0.0589404	0.0487941	0.0464166	0.176667	0.0565653	0.113335	0.0410606	0.00888767	0.103061	0.0441456	0.0553687	0.0496261	0.136902	0.0350549	0.0072339
-20	0.162239	0.0246179	0.0582028	0.180206	0.131472	0.090301	0.0109093	0.16123	0.0584004	0.0175924	0.00812711	0.0739165	0.126947	0.0366298	0.114583	0.100619	0.118957	0.0330784	0.0428354	0.155024	0.0888683	0.14091	0.0903571	0.0238458	0.0458267	0.125739	0.0827744	0.0331255	0.0512551	0.07337	0.0968431	0.128066	0.0796011	0.162145	0.057655	0.0833748	0.0232023	0.145034	0.0664465	0.121134	0.081926	0.0124452	0.031205	0.087797	0.0447256	0.0517828	0.0948624	0.0370163	0.0788286
-10	0.166915	0.020672	0.0515245	0.167312	0.137229	0.0848581	0.0176709	0.158572	0.0501309	0.0599593	0.0389541	0.139697	0.125702	0.0416866	0.108914	0.127308	0.210997	0.116787	0.0725533	0.149484	0.0938006	0.111716	0.0647168	0.0220407	0.0348304	0.181353	0.0588579	0.0358749	0.03602	0.0695385	0.113973	0.130463	0.135809	0.162692	0.0671624	0.0781278	0.0110385	0.11298	0.0557654	0.0897441	0.0949716	0.014946	0.11083	0.018085	0.0738306	0.0389554	0.0537119	0.0578765	0.145731
0	0.16035	0.01949	0.0397875	0.168334	0.151709	0.108244	0.0107684	0.162217	0.041811	0.0338659	0.0248458	0.135112	0.129263	0.0355305	0.106598	0.139952	0.232133	0.15272	0.108889	0.129085	0.0886374	0.0874717	0.073399	0.0088629	0.0553391	0.216568	0.059448	0.0327323	0.0294017	0.0532183	0.14238	0.133492	0.146191	0.156995	0.0951968	0.0943191	0.0158494	0.103895	0.0377015	0.0535306	0.0707488	0.0473043	0.0255034	0.0532577	0.0770856	0.0446867	0.0617775	0.0595719	0.0732729
10	0.158113	0.0472107	0.0630031	0.147753	0.144159	0.116917	0.0204178	0.13296	0.0329687	0.0233838	0.0270781	0.117026	0.142798	0.0474886	0.126152	0.134818	0.227244	0.05685	0.146979	0.12937	0.0944225	0.0359755	0.0493264	0.0219086	0.0682209	0.201827	0.0289879	0.031846	0.0411135	0.0349709	0.13627	0.106562	0.152273	0.185697	0.0330905	0.083764	0.0491803	0.0756351	0.069285	0.131369	0.122501	0.0692614	0.0804029	0.0366585	0.0806363	0.0301447	0.0647872	0.0669015	0.113173
20	0.157646	0.0594354	0.0693522	0.144251	0.156809	0.112587	0.0270909	0.120011	0.0320163	0.0907247	0.038412	0.158628	0.150867	0.0478523	0.143643	0.108556	0.206892	0.00984541	0.121138	0.116175	0.085384	0.0230575	0.0164002	0.01726	0.072288	0.185668	0.0149636	0.0251775	0.0510414	0.0163821	0.122994	0.113317	0.110198	0.168697	0.0475511	0.0839154	0.0668132	0.0538129	0.0832027	0.181766	0.12211	0.0627041	0.0976577	0.026553	0.0663597	0.0409147	0.0605849	0.0770949	0.102061
30	0.142889	0.0657852	0.0585208	0.138528	0.156286	0.0994188	0.0265765	0.127459	0.0258375	0.0940861	0.0129062	0.16424	0.14669	0.0545527	0.13643	0.0915496	0.192903	0.0429739	0.121525	0.118349	0.0663538	0.0167689	0.000658302	0.0162731	0.0765988	0.178254	0.00136425	0.0287618	0.051917	0.0340812	0.118209	0.124247	0.118893	0.146927	0.096834	0.0880699	0.0924275	0.0163077	0.102712	0.18642	0.133827	0.0692564	0.0855176	0.0398282	0.063992	0.0446079	0.0559548	0.0765221	0.0995099
40	0.126455	0.101816	0.0516656	0.154247	0.157899	0.101714	0.00523623	0.128761	0.023919	0.0918045	0.045471	0.180414	0.15503	0.0591985	0.126842	0.0750677	0.191562	0.118672	0.140284	0.116516	0.0591105	0.0359022	0.00890425	0.0152534	0.106278	0.162624	0.0147541	0.0434735	0.0712422	0.031683	0.112809	0.116839	0.101266	0.165574	0.0760508	0.0725084	0.0896427	0.0120936	0.132872	0.166108	0.151334	0.0558993	0.131353	0.0456158	0.054059	0.0736042	0.0652898	0.0801136	0.111671
50	0.0919518	0.120487	0.137585	0.192288	0.190889	0.112467	0.0111138	0.153905	0.0434329	0.0295038	0.00718949	0.146733	0.157107	0.0555413	0.138877	0.0683657	0.219762	0.0675134	0.150753	0.131229	0.0535214	0.0526835	0.00892741	0.0317885	0.0615377	0.172945	0.0173868	0.0332958	0.0686254	0.042006	0.11174	0.125017	0.0864231	0.163125	0.118586	0.0665741	0.0799428	0.0191635	0.146065	0.132497	0.150702	0.0516399	0.140197	0.0455314	0.0756097	0.109945	0.0763176	0.0668215	0.126583
60	0.0787711	0.111644	0.0547841	0.194711	0.182458	0.108308	0.0248621	0.14312	0.0725838	0.0914491	0.0219825	0.106177	0.162871	0.0534046	0.120229	0.06376	0.241565	0.0438667	0.119636	0.171395	0.0477587	0.0609699	0.00471837	0.0513846	0.0327263	0.179571	0.00805059	0.0612448	0.0581112	0.0789942	0.110801	0.135361	0.0857212	0.180792	0.154638	0.0781172	0.0922196	0.0592097	0.146274	0.123712	0.133206	0.0339315	0.0986316	0.0510477	0.0591442	0.139278	0.125522	0.0387279	0.122859
70	0.0749609	0.0948241	0.0438629	0.202753	0.164494	0.10974	0.0396613	0.140539	0.0894691	0.0699084	0.0288433	0.146724	0.166825	0.0518313	0.0962813	0.0587207	0.252875	0.0348715	0.116485	0.185773	0.0523937	0.0426742	0.00441045	0.0579293	0.0128215	0.189256	0.00759408	0.0590855	0.0470788	0.100781	0.112372	0.168124	0.0682149	0.211539	0.161967	0.0822688	0.0844237	0.0941031	0.139203	0.115401	0.0905554	0.00911774	0.0736569	0.0451231	0.0219735	0.178627	0.166465	0.0155453	0.138572
80	0.0797787	0.0794741	0.0456012	0.210264	0.122418	0.0997876	0.0494682	0.143942	0.0687914	0.0681891	0.0582007	0.114395	0.176362	0.0563257	0.10121	0.0648018	0.249818	0.0856284	0.10234	0.178869	0.0798723	0.00943615	0.0100645	0.0596994	0.0179195	0.175217	0.00926635	0.0551993	0.0313498	0.122568	0.122064	0.196998	0.0779362	0.219689	0.164343	0.101812	0.0784791	0.131571	0.120608	0.0862107	0.0352521	0.0094462	0.0502135	0.0630726	0.0429582	0.195391	0.170988	0.0273093	0.156216
90	0.0857777	0.0473734	0.0454707	0.218325	0.0932735	0.0948775	0.0451643	0.130513	0.0546819	0.0679976	0.0462396	0.134221	0.163709	0.0541994	0.0631875	0.0939805	0.221669	0.0928435	0.1107	0.184479	0.109893	0.0179582	0.0194366	0.0772274	0.0348524	0.175606	0.027602	0.0627714	0.0520301	0.050752	0.133194	0.239464	0.0977787	0.180835	0.130098	0.0895874	0.0804623	0.167281	0.102202	0.0856538	0.0269583	0.00913934	0.068121	0.0704633	0.0824249	0.172907	0.127512	0.0419381	0.147094
100	0.0891723	0.0233911	0.0501084	0.196181	0.0898004	0.0941427	0.0482179	0.0963376	0.0596233	0.0732357	0.0463074	0.131429	0.173203	0.0556093	0.0403766	0.101932	0.192694	0.0822478	0.0832725	0.182986	0.117273	0.0178175	0.0266676	0.0767669	0.0543033	0.188475	0.00670092	0.0702405	0.0574926	0.132175	0.135706	0.234278	0.0839749	0.15049	0.0892728	0.0946494	0.0664482	0.199773	0.128551	0.0876979	0.0635202	0.0181748	0.0743933	0.0672267	0.0800017	0.151805	0.106741	0.0590527	0.153404
110	0.100173	0.0203325	0.0611178	0.179715	0.0835247	0.0808981	0.077223	0.0780024	0.0752206	0.0584543	0.0177431	0.131878	0.185014	0.0314819	0.0127433	0.101452	0.150924	0.0977632	0.0703147	0.203531	0.122847	0.0347661	0.0150675	0.0612034	0.017244	0.179034	0.00541581	0.0701254	0.0880128	0.0510757	0.127364	0.210019	0.0455229	0.133425	0.0928702	0.0294946	0.0734548	0.215299	0.118939	0.0550703	0.0348898	0.0310109	0.0920547	0.0882198	0.0917334	0.115823	0.086902	0.0688868	0.203963
120	0.124129	0.0236962	0.0382279	0.148768	0.0792698	0.0585978	0.10905	0.0616291	0.0637628	0.0763832	0.00815545	0.150446	0.200522	0.0688868	0.0144508	0.117152	0.162722	0.158992	0.054382	0.178229	0.121906	0.0353183	0.0364652	0.0600645	0.0336683	0.1612	0.00608464	0.0517669	0.0944648	0.00465468	0.108942	0.156951	0.0392143	0.123975	0.0183354	0.017748	0.0666573	0.200241	0.101093	0.0367428	0.0719007	0.0225088	0.0803585	0.106367	0.0639237	0.0978361	0.0740865	0.0647497	0.191193
130	0.096811	0.0404252	0.0188145	0.146584	0.0829792	0.0402599	0.123876	0.0519536	0.0824151	0.0747391	0.050124	0.142533	0.187031	0.190546	0.0221105	0.112046	0.12092	0.209129	0.0443557	0.139419	0.114017	0.0372087	0.0557486	0.0362894	0.0376302	0.136471	0.0386409	0.0273857	0.109125	0.00668678	0.120961	0.110581	0.0587214	0.130437	0.062038	0.0265276	0.0658539	0.146966	0.0783854	0.0141631	0.068257	0.0181768	0.0795514	0.109868	0.05127	0.073663	0.0519331	0.0719458	0.159319
140	0.108134	0.0533786	0.0133727	0.141213	0.0374529	0.0325079	0.152051	0.0110863	0.0634337	0.0945416	0.0166665	0.104633	0.196104	0.284752	0.01844	0.105058	0.121222	0.186088	0.0429488	0.119729	0.093535	0.0385264	0.0704052	0.0178528	0.047805	0.158692	0.0405533	0.0107788	0.0893191	0.0452774	0.119518	0.0831492	0.0538241	0.140339	0.0373049	0.0280243	0.0638654	0.161557	0.109295	0.0212352	0.024168	0.0121309	0.0618523	0.104586	0.0532102	0.0598435	0.0516115	0.0871563	0.120444
150	0.101964	0.0922457	0.0190385	0.135955	0.0150268	0.0379349	0.164622	0.0368804	0.0502811	0.0923347	0.0543524	0.0885774	0.184638	0.284143	0.0097902	0.0912648	0.169743	0.156371	0.0154425	0.0965378	0.109176	0.0416554	0.0608957	0.0120691	0.0624604	0.108409	0.0609329	0.0352478	0.121496	0.0352792	0.120263	0.0576848	0.0758567	0.165155	0.0703639	0.024706	0.062505	0.180802	0.112547	0.0536228	0.00645498	0.0269606	0.0446478	0.0848538	0.0187974	0.0458242	0.0265387	0.101114	0.130199
160	0.09663	0.100197	0.0253703	0.146488	0.0416165	0.0379037	0.15808	0.0575239	0.0349822	0.0885998	0.0652676	0.109878	0.169871	0.242674	0.0253641	0.0731724	0.195941	0.0912382	0.0114715	0.0867426	0.0867641	0.0610754	0.0251922	0.012751	0.0439767	0.0641993	0.0599865	0.0619819	0.111091	0.0524321	0.127132	0.0259013	0.0976318	0.196006	0.0574935	0.0119243	0.0650073	0.208206	0.114583	0.0707813	0.0188369	0.041819	0.0335343	0.0615382	0.0177762	0.0250029	0.0148496	0.0681007	0.147949
170	0.0673696	0.0956845	0.016185	0.139328	0.0339449	0.0363848	0.153964	0.0829832	0.0463683	0.0876678	0.0907909	0.0943826	0.165733	0.209636	0.016126	0.0794564	0.18018	0.0414772	0.0608512	0.102608	0.0385363	0.118607	0.00555098	0.0055715	0.048964	0.0460208	0.0341192	0.0615707	0.0721393	0.0117562	0.11453	0.0405241	0.087006	0.1537	0.0177579	0.0240307	0.0849932	0.204712	0.0947686	0.0776401	0.0191756	0.0537085	0.0125695	0.0447629	0.011408	0.0170807	0.0180498	0.0496573	0.155555
180	0.0416582	0.144354	0.0272848	0.10684	0.0394513	0.0390293	0.13608	0.0931315	0.0293172	0.0984362	0.0485279	0.0776475	0.138508	0.159216	0.046765	0.090967	0.158542	0.033114	0.0692361	0.0918379	0.0274592	0.21307	0.00919047	0.0120936	0.0541621	0.0580832	0.0333928	0.0886034	0.0610674	0.0161229	0.119865	0.0373869	0.106002	0.0189141	0.0218513	0.0230142	0.0811578	0.200685	0.0728968	0.103012	0.0430741	0.0575761	0.0833567	0.0281275	0.0130774	0.0182586	0.0210459	0.0495489	0.153407
190	0.0345758	0.167144	0.0282122	0.107371	0.100336	0.0436124	0.0765841	0.0733424	0.017119	0.109704	0.0818686	0.071167	0.132274	0.137751	0.0424396	0.110245	0.15108	0.0180086	0.0493797	0.086294	0.0228612	0.196953	0.00723091	0.0136553	0.0759832	0.060256	0.015716	0.106621	0.0325551	0.0245322	0.111759	0.0349463	0.095708	0.111434	0.00690496	0.00869687	0.0878263	0.170792	0.0471039	0.115078	0.039485	0.0609371	0.103083	0.0432305	0.010927	0.0294109	0.020446	0.0471698	0.156887
200	0.0317637	0.179392	0.0372009	0.100454	0.0954585	0.0487951	0.0388768	0.0788568	0.0107344	0.107304	0.0929087	0.100783	0.125319	0.109589	0.020407	0.109598	0.127419	0.0161104	0.0299092	0.0915869	0.0216401	0.198573	0.00313869	0.00989034	0.0858446	0.0615269	0.0145751	0.0857568	0.0328439	0.0166845	0.0999923	0.0528896	0.0950608	0.156855	0.0334265	0.0304537	0.0977897	0.160505	0.0162207	0.113496	0.00627992	0.0668301	0.0875096	0.0428793	0.00528138	0.0169723	0.0169344	0.0529224	0.146682
WAVE-null
Time (s)	Polarity score cell-1	Polarity score cell-2	Polarity score cell-3	Polarity score cell-4	Polarity score cell-5	Polarity score cell-6	Polarity score cell-7	Polarity score cell-8	Polarity score cell-9	Polarity score cell-10	Polarity score cell-11	Polarity score cell-12	Polarity score cell-13	Polarity score cell-14	Polarity score cell-15	Polarity score cell-16	Polarity score cell-17	Polarity score cell-18	Polarity score cell-19	Polarity score cell-20	Polarity score cell-21	Polarity score cell-22	Polarity score cell-23	Polarity score cell-24	Polarity score cell-25	Polarity score cell-26	Polarity score cell-27	Polarity score cell-28	Polarity score cell-29	Polarity score cell-30	Polarity score cell-31	Polarity score cell-32	Polarity score cell-33	Polarity score cell-34	Polarity score cell-35	Polarity score cell-36	Polarity score cell-37	Polarity score cell-38	Polarity score cell-39	Polarity score cell-40	Polarity score cell-41	Polarity score cell-42	Polarity score cell-43	Polarity score cell-44	Polarity score cell-45	Polarity score cell-46	Polarity score cell-47	Polarity score cell-48	Polarity score cell-49
-50	0.194418	0.0455321	0.0505618	0.0788698	0.102608	0.204419	0.114659	0.0388416	0.0389672	0.0916618	0.0573474	0.132431	0.0839881	0.0429633	0.0498329	0.157915	0.0679773	0.134634	0.0130543	0.0334475	0.0526917	0.0764807	0.02898	0.0735137	0.0365398	0.0530133	0.195264	0.159357	0.225296	0.0975957	0.0976997	0.0624834	0.0888745	0.0201248	0.095762	0.0421762	0.102766	0.0435625	0.136956	0.0353839	0.0353328	0.149891	0.0290609	0.164021	0.104761	0.119766	0.106597	0.0229251	0.201176
-40	0.204	0.045947	0.0418771	0.07932	0.137826	0.206184	0.112108	0.055869	0.0919578	0.100229	0.0949697	0.139184	0.0707961	0.0373206	0.0481761	0.0797466	0.0941762	0.146715	0.0219459	0.0129764	0.0765825	0.0845156	0.0770361	0.0810178	0.0519492	0.0572273	0.211738	0.154007	0.21009	0.117416	0.062332	0.0812201	0.0493715	0.0542644	0.130358	0.0205239	0.0901068	0.0192187	0.130082	0.0153049	0.0494695	0.132991	0.0446408	0.0859958	0.153911	0.0945902	0.125598	0.0545196	0.208807
-30	0.192421	0.0444733	0.0323213	0.105937	0.112936	0.205059	0.0954414	0.0687043	0.0966442	0.126145	0.0628168	0.127668	0.032607	0.0425783	0.0065384	0.0751541	0.0662743	0.0859846	0.0253146	0.024587	0.14074	0.0481039	0.024042	0.067967	0.0608417	0.0697942	0.19496	0.172773	0.208402	0.0853216	0.0349478	0.0835783	0.0765178	0.0617138	0.124551	0.0312285	0.0955366	0.017478	0.107958	0.0484734	0.0539267	0.0783552	0.046426	0.088501	0.125957	0.110817	0.0820342	0.0211195	0.208561
-20	0.20535	0.0638676	0.0511616	0.110617	0.161688	0.203148	0.0978355	0.0401073	0.0734584	0.119903	0.101585	0.137027	0.0339253	0.0149368	0.0360752	0.0801105	0.0896636	0.0586162	0.0143468	0.030379	0.0967778	0.0761021	0.0225543	0.0679603	0.0553846	0.0770512	0.16204	0.15503	0.196691	0.0736248	0.0799198	0.0883002	0.0322201	0.0463925	0.142805	0.0332633	0.0846853	0.0177003	0.0988421	0.0646223	0.0422895	0.130218	0.0100252	0.0374964	0.199814	0.143897	0.0478145	0.0501621	0.218041
-10	0.195399	0.0541432	0.064493	0.148859	0.189984	0.205621	0.0967168	0.0406933	0.0668162	0.0815279	0.106526	0.12502	0.103437	0.0177676	0.0182547	0.0819074	0.105901	0.0551374	0.0321944	0.0480792	0.0723727	0.0591855	0.0306999	0.0404809	0.0774903	0.108491	0.205008	0.15528	0.19955	0.0951535	0.0578265	0.0662095	0.021777	0.0249901	0.122659	0.0257822	0.0784639	0.0440913	0.111227	0.0509545	0.0470169	0.109469	0.0212294	0.00626425	0.203401	0.136869	0.0320903	0.0295858	0.233878
0	0.213361	0.04309	0.0322209	0.16759	0.178457	0.218673	0.0712142	0.0644068	0.0280197	0.108597	0.107187	0.141308	0.0915074	0.0443175	0.0218791	0.0307808	0.0936947	0.0751108	0.0470242	0.0640116	0.026403	0.0506334	0.00821877	0.0472559	0.0588096	0.0738971	0.168911	0.156892	0.214165	0.0732238	0.0370524	0.0559764	0.0456139	0.0269425	0.124842	0.0369391	0.0886507	0.0350818	0.102403	0.00925275	0.0327571	0.062034	0.0228936	0.100674	0.181102	0.123213	0.0435255	0.0330317	0.234537
10	0.209918	0.0464011	0.0346542	0.165803	0.120406	0.172188	0.0768666	0.0462436	0.0230517	0.180366	0.0981845	0.116626	0.0451216	0.0242553	0.029988	0.0719949	0.0892967	0.0716783	0.0403775	0.00554296	0.0395563	0.0612464	0.0578247	0.0704764	0.0879634	0.0439441	0.200625	0.17549	0.182346	0.0433288	0.0018806	0.062834	0.0408202	0.0257282	0.107843	0.0572056	0.0874917	0.0606399	0.0820716	0.0613349	0.0435188	0.0867882	0.0667661	0.0934547	0.177436	0.146609	0.104072	0.00845612	0.252385
20	0.174234	0.0933457	0.0625825	0.152857	0.0951584	0.208697	0.0496291	0.0217101	0.0630603	0.168958	0.0679068	0.123092	0.0519274	0.02422	0.0151535	0.0635587	0.114554	0.0699412	0.0368368	0.0157086	0.0812809	0.0567387	0.0410003	0.0452515	0.073215	0.0507101	0.153578	0.164371	0.170695	0.031999	0.0232028	0.0582978	0.0144682	0.0279529	0.123097	0.0935965	0.0881358	0.0342605	0.0632609	0.0448701	0.0468508	0.0765525	0.0557767	0.144372	0.175456	0.0989603	0.0651438	0.00897451	0.285738
30	0.128716	0.115727	0.0560094	0.141447	0.0602349	0.20484	0.0351521	0.0298073	0.0573678	0.164681	0.0782623	0.113489	0.0586935	0.0382732	0.0133648	0.0590721	0.116773	0.0904876	0.0322531	0.0118491	0.0796438	0.0492532	0.0476381	0.0505402	0.0978864	0.0503418	0.280739	0.182083	0.163118	0.0260418	0.0184296	0.0509667	0.00902481	0.0371572	0.0899829	0.0757197	0.0903164	0.0483022	0.0359102	0.0593896	0.0454499	0.0534375	0.0542705	0.11894	0.165882	0.0812746	0.0582961	0.0134493	0.247509
40	0.0889507	0.137187	0.0514671	0.116088	0.0307711	0.199026	0.0296104	0.0721001	0.0493922	0.163715	0.0582924	0.109166	0.0515754	0.0386851	0.0162688	0.041755	0.0937414	0.118189	0.028592	0.0409521	0.0954753	0.0274682	0.0600098	0.0745788	0.0891344	0.0545402	0.17287	0.0924976	0.157752	0.0192312	0.0334084	0.0679906	0.0239736	0.0432192	0.1267	0.0861401	0.0940128	0.0207076	0.0314637	0.057429	0.0380167	0.0211521	0.027596	0.0929719	0.120528	0.112693	0.0855539	0.00916923	0.266859
50	0.0784405	0.128837	0.0602716	0.126054	0.0254166	0.194299	0.0475933	0.0695967	0.0527164	0.160968	0.0454034	0.0902273	0.0501426	0.0162538	0.0209759	0.0216589	0.106824	0.119997	0.0377819	0.067439	0.0701457	0.0227504	0.0462578	0.0486748	0.0766647	0.0459788	0.162796	0.0856656	0.159019	0.0294412	0.0384061	0.0673625	0.0177785	0.0599822	0.133611	0.0750773	0.105453	0.0341214	0.0173167	0.0593668	0.0359816	0.00954364	0.0344653	0.0870574	0.10602	0.121077	0.0695745	0.00530367	0.218347
60	0.0503759	0.152268	0.0579117	0.162906	0.0215333	0.179953	0.0548488	0.0629119	0.0458121	0.143187	0.0313212	0.0725146	0.0385759	0.0012938	0.0216211	0.0228214	0.0986015	0.11058	0.0240013	0.0884448	0.014882	0.0226543	0.0223386	0.043299	0.0814046	0.0702756	0.192382	0.0515025	0.153219	0.0275684	0.0360905	0.083488	0.0164413	0.037886	0.136479	0.0969654	0.114303	0.0436658	0.0214617	0.0619702	0.0353051	0.0218178	0.0348845	0.0576518	0.0839191	0.0885426	0.0383941	0.0329945	0.200072
70	0.0493044	0.167055	0.0556004	0.161821	0.0204606	0.188524	0.0562803	0.0619775	0.055131	0.132834	0.0198362	0.0572196	0.0247404	0.00947697	0.0081295	0.0380198	0.105503	0.108196	0.0390188	0.113934	0.0153793	0.0139489	0.0104545	0.0443405	0.0839947	0.0687	0.19284	0.0508669	0.152892	0.0301465	0.0463497	0.100589	0.0200101	0.0569543	0.101007	0.113583	0.111675	0.0469528	0.0550763	0.0496397	0.0739726	0.028376	0.0241112	0.0527608	0.0816926	0.120986	0.0154104	0.0447816	0.172862
80	0.0380333	0.170465	0.0560785	0.164879	0.0235377	0.180372	0.0643617	0.0414183	0.0472899	0.115101	0.0192259	0.0481351	0.0110939	0.0125216	0.00695779	0.0368736	0.109878	0.108064	0.0221501	0.0965855	0.010469	0.0198593	0.0465291	0.0238684	0.0615219	0.0996108	0.190338	0.0369742	0.142555	0.0334903	0.040595	0.115496	0.00619966	0.0451604	0.0728791	0.110745	0.0921045	0.0477751	0.0678923	0.0686451	0.0910776	0.0251414	0.0357482	0.0538712	0.097506	0.126461	0.0133438	0.0436752	0.17196
90	0.0322084	0.204335	0.0517134	0.166567	0.0380813	0.156728	0.0802079	0.0388469	0.0458222	0.116676	0.0127345	0.0436004	0.0222428	0.0141581	0.00699312	0.0440212	0.102679	0.103663	0.0293778	0.0891534	0.0353071	0.0166044	0.0532992	0.0380303	0.0499058	0.121783	0.184174	0.0227374	0.105383	0.0333885	0.0444794	0.126424	0.00993534	0.0194691	0.0535452	0.0333478	0.0834207	0.0321556	0.0587022	0.067478	0.0950768	0.040465	0.0239666	0.0556479	0.0918645	0.0907841	0.045749	0.0568694	0.156701
100	0.039254	0.199983	0.0775272	0.171414	0.050876	0.169792	0.0973715	0.0511996	0.036428	0.121791	0.0202231	0.041582	0.0262505	0.0240845	0.0117581	0.0473927	0.0930508	0.101289	0.0258018	0.0635292	0.049555	0.0118521	0.0457573	0.065053	0.0482576	0.1087	0.184685	0.0250547	0.124573	0.033822	0.0430388	0.13268	0.0304737	0.0264635	0.0395894	0.0149754	0.084851	0.0188661	0.0594339	0.0869729	0.104462	0.0751281	0.0192014	0.0745789	0.100292	0.122655	0.0506071	0.060883	0.136013
110	0.0385888	0.206995	0.0624448	0.175749	0.0413146	0.160512	0.114745	0.0294314	0.0303467	0.145844	0.00223176	0.0454117	0.0264679	0.0224929	0.0114234	0.0399059	0.0597187	0.0755775	0.00179745	0.0496524	0.019551	0.0121821	0.0651969	0.0908207	0.049742	0.10323	0.195386	0.0263906	0.117742	0.0264475	0.0998973	0.121099	0.0408955	0.0425884	0.0055659	0.0219387	0.0833367	0.0152597	0.0624837	0.090057	0.0958839	0.0894434	0.0165199	0.116207	0.0831603	0.106816	0.0295384	0.083709	0.129519
120	0.0409951	0.244287	0.0302254	0.1764	0.0735926	0.166833	0.115118	0.0230727	0.0158485	0.112232	0.0285212	0.0321824	0.0289179	0.0121969	0.0442364	0.0161754	0.0880448	0.0652161	0.0321857	0.0800515	0.0174175	0.0191732	0.0797341	0.0753873	0.0442843	0.125547	0.183844	0.0415293	0.131575	0.018066	0.101126	0.109822	0.0530406	0.0102848	0.0133198	0.0288981	0.0856934	0.0174329	0.0641162	0.0908282	0.0258361	0.107989	0.0231939	0.136252	0.0734873	0.0883341	0.0247836	0.0918875	0.099099
130	0.0451114	0.231984	0.047289	0.154939	0.0375979	0.177101	0.102618	0.037063	0.00785515	0.0964028	0.0343395	0.0126815	0.0311207	0.0346396	0.0260359	0.0386237	0.0824409	0.0482387	0.0326094	0.0816502	0.0269479	0.0228472	0.0648581	0.096412	0.042024	0.130997	0.161983	0.0435894	0.127844	0.0163493	0.0953853	0.133584	0.0756627	0.0324499	0.033053	0.0369726	0.0786764	0.00873407	0.0668591	0.0957129	0.0708649	0.120287	0.00843058	0.211044	0.084034	0.105244	0.00477655	0.0760166	0.104156
140	0.0529405	0.198765	0.0216102	0.153363	0.0310114	0.178091	0.129611	0.0444988	0.0317889	0.0708251	0.0267593	0.0246204	0.0448431	0.0452154	0.024833	0.0877252	0.0835858	0.0504491	0.0243794	0.0816371	0.0258	0.0219289	0.0877116	0.111624	0.0644628	0.138272	0.147467	0.0647824	0.137637	0.0107731	0.095716	0.153162	0.0990079	0.107419	0.0193168	0.0340781	0.0804412	0.0127694	0.0621302	0.0915667	0.0847404	0.125881	0.0236161	0.20053	0.0666659	0.112377	0.0154879	0.0471955	0.0994007
150	0.034064	0.198615	0.0367219	0.156471	0.0262443	0.156156	0.122312	0.0561565	0.0441882	0.056592	0.017146	0.0426448	0.0371373	0.0286021	0.0317522	0.0315027	0.0825158	0.0426233	0.0279387	0.0928958	0.0288994	0.0631605	0.0218685	0.112931	0.0746257	0.153036	0.126402	0.0674087	0.13612	0.0122222	0.0925557	0.129473	0.100665	0.112729	0.011985	0.0202349	0.0798979	0.0170977	0.0694767	0.08039	0.0982574	0.146763	0.0333215	0.075942	0.0731974	0.126503	0.0398696	0.0266609	0.0871251
160	0.0448633	0.193849	0.0373198	0.165061	0.0200816	0.120212	0.132883	0.0653894	0.0359197	0.0534541	0.0182732	0.0340197	0.0582214	0.0317818	0.0219492	0.0578076	0.0990946	0.0331731	0.0358703	0.0662293	0.0302519	0.120999	0.0314679	0.0415128	0.071155	0.143516	0.0918233	0.0734326	0.132119	0.0269525	0.0826856	0.102694	0.0778008	0.11247	0.00891713	0.022078	0.0730055	0.00620637	0.0671299	0.0814934	0.0986192	0.152267	0.0678939	0.0856531	0.0847653	0.0985012	0.0502766	0.0121524	0.0839861
170	0.059436	0.152646	0.0703542	0.181047	0.0343939	0.142419	0.110312	0.0452708	0.0393276	0.0433952	0.00790062	0.0385568	0.0654297	0.031702	0.00494073	0.0646581	0.0666331	0.0562242	0.0323816	0.0952093	0.03057	0.131417	0.00501523	0.0488931	0.0691438	0.126382	0.0824286	0.0573029	0.112449	0.0187351	0.0682754	0.0875642	0.0415148	0.107537	0.0272341	0.0158771	0.0486875	0.00907237	0.0561787	0.0594933	0.0957771	0.168798	0.0781716	0.137904	0.116348	0.115113	0.0469121	0.0129489	0.082449
180	0.123294	0.108043	0.092079	0.178774	0.0404677	0.131862	0.0816034	0.114221	0.0443795	0.0575368	0.0271774	0.0517485	0.036918	0.0334037	0.0219931	0.0623864	0.0719703	0.0651856	0.0290717	0.0734629	0.0269789	0.162332	0.0120954	0.0484116	0.0870334	0.111149	0.0608704	0.0217398	0.105658	0.0142698	0.0328382	0.0947667	0.0751516	0.150727	0.0608694	0.0318744	0.0777779	0.00913433	0.0369179	0.0200599	0.153875	0.172169	0.0667935	0.110895	0.0877777	0.0751842	0.0309197	0.0130301	0.0971988
190	0.14834	0.0994977	0.0824419	0.16208	0.0473171	0.126145	0.0730794	0.136394	0.0507565	0.0410954	0.017714	0.0427245	0.0394567	0.0463137	0.0234505	0.112234	0.0562232	0.0586179	0.0372528	0.0311739	0.0367827	0.164093	0.00987132	0.0428891	0.0933862	0.0877777	0.0336069	0.0509816	0.0994158	0.0325946	0.0348727	0.0849156	0.0505261	0.210189	0.0722591	0.0174698	0.0645451	0.00770825	0.0348716	0.0179706	0.148379	0.15789	0.0797031	0.127836	0.128146	0.108824	0.0879789	0.029798	0.101975
200	0.128541	0.0994744	0.0613744	0.143583	0.0437496	0.105009	0.0551871	0.130793	0.0626946	0.0364751	0.0514483	0.0486706	0.0320333	0.0276363	0.0149842	0.0334359	0.0817486	0.0585633	0.0387165	0.0431293	0.0314864	0.0887393	0.0111952	0.0309601	0.0687103	0.0806767	0.0246779	0.0240527	0.105974	0.0486232	0.0159828	0.108563	0.0263951	0.1993	0.103197	0.00973072	0.0513888	0.00352267	0.0301075	0.07555	0.14425	0.149358	0.0896258	0.100834	0.064979	0.0919174	0.0907237	0.0236207	0.0996427
[truncated: 246 more columns]

## Sheet: Fig 2F
	wildtype
Time (s)	Polarity score cell-1	Polarity score cell-2	Polarity score cell-3	Polarity score cell-4	Polarity score cell-5	Polarity score cell-6	Polarity score cell-7	Polarity score cell-8	Polarity score cell-9	Polarity score cell-10	Polarity score cell-11	Polarity score cell-12	Polarity score cell-13	Polarity score cell-14	Polarity score cell-15	Polarity score cell-16	Polarity score cell-17	Polarity score cell-18	Polarity score cell-19	Polarity score cell-20	Polarity score cell-21	Polarity score cell-22	Polarity score cell-23	Polarity score cell-24	Polarity score cell-25	Polarity score cell-26	Polarity score cell-27	Polarity score cell-28	Polarity score cell-29	Polarity score cell-30	Polarity score cell-31	Polarity score cell-32	Polarity score cell-33	Polarity score cell-34	Polarity score cell-35	Polarity score cell-36	Polarity score cell-37	Polarity score cell-38	Polarity score cell-39	Polarity score cell-40	Polarity score cell-41	Polarity score cell-42	Polarity score cell-43	Polarity score cell-44	Polarity score cell-45	Polarity score cell-46	Polarity score cell-47	Polarity score cell-48	Polarity score cell-49
-50	0.0485493	0.359621	0.33571	0.190655	0.147309	0.100045	0.177256	0.423214	0.122529	0.180243	0.120289	0.261247	0.22773	0.194313	0.0942949	0.411636	0.0881465	0.39912	0.0760673	0.206049	0.184844	0.211516	0.0547143	0.235414	0.0934333	0.307856	0.0656943	0.025742	0.178467	0.223523	0.0703683	0.0510527	0.091685	0.0277992	0.0384686	0.247275	0.0866287	0.0311959	0.0529658	0.229642	0.076658	0.356662	0.262027	0.0693497	0.0494318	0.202533	0.0561774	0.297689	0.198337
-40	0.0523388	0.344073	0.31641	0.163965	0.189698	0.109757	0.19129	0.403616	0.157141	0.177179	0.174381	0.295919	0.217093	0.197448	0.122059	0.348621	0.0715568	0.439173	0.070164	0.0675943	0.157567	0.247269	0.0586093	0.197672	0.077661	0.261716	0.0760353	0.0579355	0.0939987	0.204571	0.104253	0.236935	0.0903559	0.0685664	0.0579667	0.250561	0.058368	0.0140941	0.0804455	0.216341	0.0580431	0.356814	0.235731	0.122297	0.0546135	0.0729861	0.0495434	0.22059	0.208806
-30	0.063294	0.330371	0.22633	0.144743	0.255287	0.116265	0.238486	0.260205	0.166282	0.16886	0.210754	0.297012	0.230058	0.211655	0.12701	0.304302	0.0670417	0.410495	0.0591179	0.070606	0.174983	0.225835	0.0880108	0.27974	0.060303	0.249293	0.04634	0.12533	0.108109	0.20407	0.105552	0.282014	0.0800025	0.0764705	0.0930767	0.213071	0.0750537	0.00746244	0.0672631	0.175834	0.072137	0.341705	0.232173	0.190053	0.0586177	0.102439	0.0868888	0.235068	0.154284
-20	0.0544492	0.320119	0.224997	0.144324	0.290128	0.112294	0.19158	0.250951	0.192273	0.170653	0.234789	0.255209	0.226677	0.27448	0.148965	0.255863	0.0797798	0.349776	0.0788396	0.0862208	0.197014	0.21896	0.119819	0.295587	0.0826277	0.16922	0.0185592	0.0596734	0.128035	0.240232	0.139068	0.0430187	0.146688	0.0688627	0.0686736	0.166731	0.0895225	0.0300653	0.080798	0.162543	0.0894796	0.394402	0.240631	0.170176	0.0712771	0.204163	0.109086	0.170087	0.121005
-10	0.049916	0.277247	0.231953	0.123983	0.286957	0.10654	0.23724	0.300066	0.200882	0.191631	0.251928	0.367499	0.20227	0.273783	0.155677	0.197727	0.064877	0.292679	0.0892463	0.0632778	0.222142	0.225761	0.184615	0.295618	0.0836377	0.128937	0.0241016	0.0429583	0.113808	0.22487	0.0933836	0.023237	0.114961	0.0555792	0.0446948	0.117483	0.131867	0.0144858	-0.025022	0.163257	0.107381	0.388557	0.24975	0.202988	0.0868134	0.144642	0.00516602	0.041794	0.111975
0	0.0135387	0.260149	0.277996	0.153144	0.295111	0.124633	0.274063	0.28127	0.206931	0.169757	0.276026	0.41123	0.197131	0.234406	0.145583	0.137838	0.0489529	0.277788	0.089182	0.0507814	0.25337	0.238306	0.222525	0.288061	0.15886	0.134661	0.0331869	0.054533	0.0677389	0.175932	0.0577139	0.217532	0.00938123	0.110894	0.0442548	0.102014	0.137932	0.0495047	0.0601124	0.186565	0.13941	0.391143	0.256764	0.107006	0.0688809	0.142605	0.0210926	0.0135957	0.0770158
10	0.0814136	0.267554	0.253154	0.181654	0.235245	0.079633	0.24025	0.381957	0.204561	0.0151033	0.263599	0.422865	0.181639	0.199959	0.144253	0.0755532	0.0412115	0.273458	0.062364	0.0437571	0.23677	0.188413	0.235836	0.321763	0.100951	0.0659803	0.0444155	0.129715	0.118722	0.330894	0.052799	0.151398	-0.0181913	0.130678	0.0350531	0.108036	0.13867	0.0641006	0.0858943	0.138969	0.179051	0.356096	0.302624	0.192738	0.0730168	0.0934897	0.0443771	0.0105009	0.099576
20	0.10213	0.267435	0.257435	0.185608	0.216601	0.0746917	0.226181	0.338995	0.211738	0.137583	0.20932	0.360905	0.214964	0.179615	0.126864	0.0546935	0.00597997	0.239325	0.0430548	0.0073464	0.220411	0.199493	0.166811	0.312708	0.101898	0.0488385	0.0878057	0.0093855	0.139326	0.450243	0.0246782	0.149547	0.0043433	0.10857	0.0578674	0.0934916	0.148563	0.0543132	0.0553266	0.082221	0.166871	0.305384	0.282707	0.20255	0.0608008	0.0675774	0.0454869	0.0184805	0.102743
30	0.122531	0.260411	0.256447	0.172137	0.252187	0.0663758	0.228607	0.370555	0.211543	0.159025	0.190051	0.342787	0.196215	0.187384	0.0972453	0.0116026	-0.000439458	0.207163	0.0432522	0.0980943	0.199036	0.211565	0.180371	0.276439	0.168183	0.0024088	0.145481	0.00824935	0.18059	0.421579	0.0173249	0.147481	0.0432954	0.0910352	0.0658279	0.0817219	0.142861	0.0581603	0.0446008	0.0516593	0.134041	0.308014	0.269094	0.218613	0.0694883	0.0444105	0.0196024	0.0315892	0.128932
40	0.174783	0.287636	0.249943	0.169354	0.249321	0.0561437	0.229752	0.354691	0.211113	0.157584	0.140823	0.333037	0.163431	0.184557	0.0907453	0.0417329	0.010299	0.164693	0.0434728	0.10363	0.178835	0.205432	0.149027	0.299824	0.145408	0.0280301	0.144468	0.0588017	0.220533	0.330509	0.0289349	0.204531	0.0597303	0.0776196	0.109853	0.0940026	0.140646	0.046925	0.0325509	0.0353505	0.121424	0.358559	0.297475	0.165104	0.0750097	0.0433076	0.040892	0.0669038	0.127104
50	0.185185	0.345275	0.286347	0.185609	0.29087	0.0735816	0.227056	0.38753	0.228336	0.136627	0.123933	0.39647	0.099437	0.202854	0.0814618	0.0373658	0.0107311	0.162685	0.0560952	0.105267	0.185393	0.20169	0.133429	0.273643	0.208296	0.0520591	0.140353	0.0313967	0.235131	0.247553	0.0177202	0.203962	0.0792956	0.096326	0.152239	0.127837	0.119148	0.0545861	0.00810503	0.0380623	0.115456	0.349195	0.32786	0.169745	0.0763072	0.0643663	0.0272655	0.0781507	0.0921355
60	0.19523	0.333374	0.255822	0.181183	0.277893	0.137429	0.194841	0.167865	0.233481	0.155635	0.112893	0.440259	0.080394	0.247141	0.0812194	0.0328936	0.0129852	0.155833	0.0804943	0.169643	0.190785	0.225324	0.0980159	0.304889	0.264349	0.122653	0.159735	0.0724125	0.238041	0.235714	-0.0289979	0.144936	0.0883926	0.0726832	0.184402	0.195946	0.0613476	0.0336508	0.0299011	0.0344207	0.0969862	0.362222	0.357051	0.208049	0.0680346	0.0747528	0.0454875	0.107305	0.0709329
70	0.165726	0.378675	0.213602	0.181677	0.28658	0.174027	0.180051	0.187327	0.230458	0.196759	0.0962653	0.423969	0.0819777	0.244423	0.0856952	0.0174257	0.00525887	0.141469	0.0960916	0.21023	0.215549	0.274265	0.0815385	0.348257	0.265851	0.162634	0.15134	0.118454	0.232242	0.240862	-0.032495	0.108889	0.0834469	0.0484553	0.238769	0.23598	0.0246883	-0.00278041	0.060524	0.041129	0.0805914	0.333142	0.358542	0.205578	0.0859048	0.0709838	0.0148092	0.106259	0.0803557
80	0.139003	0.414227	0.174924	0.181974	0.239217	0.139108	0.172885	0.190396	0.255823	9.06e-05	0.0858049	0.404589	0.106406	0.235024	0.110589	-0.0477683	0.0211221	0.126765	0.103098	0.283272	0.245048	0.308271	0.0884826	0.346337	0.269829	0.213216	0.151913	0.196127	0.175446	0.210678	-0.0345905	0.0666134	0.110849	0.078769	0.268325	0.257938	0.0309502	-0.00882078	0.0820076	0.045459	0.0704407	0.334576	0.304053	0.209178	0.0799469	0.102242	0.0222703	0.105242	0.112724
90	0.0838134	0.43238	0.124547	0.169095	0.257048	0.0952123	0.171375	0.216974	0.241321	0.002375	0.117253	0.308129	0.104523	0.236747	0.143411	0.0427228	0.036281	0.120149	0.128963	0.0886116	0.252687	0.341137	0.125175	0.306847	0.204286	0.264626	0.131013	0.215967	0.167131	0.234529	0.0691386	0.0744563	0.121343	0.140811	0.248135	0.197165	0.0682809	0.0316682	0.0716736	0.054452	0.0768008	0.349087	0.25617	0.17323	0.0863131	0.1232	0.0192123	0.090324	0.102093
100	0.0508663	0.396636	0.111084	0.155821	0.173667	0.0909864	0.17353	0.208243	0.245911	0.170136	0.13757	0.274582	0.118517	0.241827	0.150396	0.0893841	0.0520784	0.14711	0.150766	0.0809478	0.26222	0.337919	0.0933594	0.236742	0.150585	0.320462	0.121373	0.22111	0.217926	0.198862	0.0873114	0.0847098	0.122576	0.139532	0.226441	0.177189	0.100071	0.0495322	0.0477382	0.081659	0.0902568	0.364152	0.155916	0.12166	0.0856979	0.10667	0.0211656	0.0860273	0.144905
110	0.00935153	0.382678	0.092423	0.125456	0.117374	0.128642	0.155226	0.210808	0.268758	0.0714509	0.140514	0.23548	0.115327	0.271447	0.178589	0.101915	0.0400378	0.194042	0.140022	0.0521908	0.279436	0.297995	0.0413528	0.214307	0.146644	0.337574	0.100441	0.205661	0.182108	0.181535	0.0773492	0.0825724	0.135615	0.147144	0.175817	0.128822	0.109734	0.0585492	0.0514778	0.0894585	0.0834391	0.357269	0.0757849	0.0607098	0.083443	0.0434274	0.0118312	0.102851	0.142701
120	0.00909135	0.313942	0.0783255	0.0830662	0.0837785	0.122735	0.15556	0.228133	0.288754	0.0714728	0.158567	0.237438	0.137338	0.255461	0.187639	0.128056	0.0976797	0.215466	0.111741	-0.0153264	0.204162	0.232325	0.0174037	0.210157	0.0318701	0.316669	0.0654681	0.19535	0.146402	0.14594	-0.0751565	0.0825264	0.160731	0.107293	0.153236	0.106505	0.100595	0.0662138	0.0606619	0.122572	0.0591507	0.273549	0.0300522	0.0331162	0.0751201	0.00566379	0.0230925	0.0775218	0.131413
130	0.00891163	0.334765	0.0600023	0.0526279	0.0100196	0.138931	0.170679	0.221516	0.26606	0.368828	0.144572	0.192708	0.136828	0.209843	0.167916	0.123715	0.105576	0.21267	0.0644355	-0.00884256	0.225968	0.162443	0.0555628	0.210958	0.0935381	0.323428	0.0746298	0.197459	0.109523	0.0538425	0.113607	0.115826	0.174145	0.0870128	0.110769	0.0831335	0.112665	0.0481664	0.0393382	0.127667	0.0270944	0.23979	0.0673265	0.0202969	0.0598574	0.0346814	0.0309351	0.120986	0.0817978
140	0.0402724	0.293502	0.0266095	0.0451098	0.0469623	0.130768	0.174614	0.155769	0.270679	0.445249	0.13806	0.174864	0.147736	0.170761	0.136325	0.12859	0.122949	0.241689	0.00135229	0.0470094	0.247	0.103502	0.0844334	0.217077	0.0264839	0.345801	0.0719115	0.204232	0.134537	0.111129	0.0780671	0.0735089	0.191922	0.0812164	0.0725416	0.0635286	0.138061	0.0318603	0.0574331	0.128165	0.0277718	0.172956	0.0847655	0.015169	0.0416559	0.0198794	0.0442527	0.111669	0.0341773
150	0.126109	0.26437	0.0184787	0.0550236	0.09969	0.121614	0.16677	0.138281	0.279075	0.44471	0.135647	0.248348	0.13927	0.122252	0.140821	0.13108	0.0790112	0.238018	0.00917423	0.041121	0.228034	0.0811086	0.0883321	0.234686	0.0766255	0.362674	0.0597024	0.225386	0.143221	0.172419	0.0691702	0.0354763	0.176309	0.043082	0.044103	0.0490089	0.149544	0.0325414	0.0619762	0.108346	0.0111131	0.0934062	0.0770291	0.0847957	0.0290208	0.0245761	0.0203555	0.0747888	-0.00537127
160	0.167783	0.277911	0.0250204	0.038126	0.175433	0.110141	0.152965	0.170817	0.268019	0.41885	0.117915	0.292822	0.130134	0.126022	0.13635	0.163292	0.0515739	0.25055	0.0401634	0.0540636	0.241741	0.0312558	0.100972	0.208504	0.0767597	0.334736	0.0786721	0.222478	0.152432	0.205087	0.118862	0.0121609	0.147645	0.0326488	0.0291365	0.0243839	0.103596	0.0440308	0.0651049	0.114426	0.0461331	-0.00710209	0.0426022	0.136234	0.055537	0.0131679	0.00200677	0.065681	0.0743853
170	0.178425	0.24512	0.0418022	0.0464209	0.201867	0.112029	0.124188	0.142991	0.260846	0.41005	0.119319	0.283528	0.0882049	0.13013	0.068524	0.214355	0.0206499	0.230731	0.0517297	0.0286822	0.236553	0.0598128	0.123438	0.173741	0.0341578	0.323361	0.129318	0.201783	0.132869	0.209851	0.110159	0.0442904	0.0990113	0.0428049	0.0166012	0.0343462	0.0858811	0.0728426	0.0599557	0.0998762	0.0888354	0.0271148	0.043525	0.0962895	0.0485054	0.0204358	0.00517821	0.0721445	0.0598019
180	0.262311	0.191928	0.0353591	0.0524313	0.212856	0.0721686	0.122668	0.113074	0.208889	0.333285	0.129953	0.246006	0.0486708	0.123815	0.0368417	0.271972	0.016051	0.189847	0.0414283	0.021319	0.240577	0.0610478	0.136488	0.00494549	0.0706373	0.309444	0.134137	0.205603	0.0992516	0.241721	0.108072	0.149953	0.0608523	0.040339	0.0412453	0.0205555	0.0898498	0.0803054	0.047641	0.0790182	0.150234	0.0642074	0.0500605	0.035451	0.0533966	0.0150785	0.00445775	0.0644684	0.0755986
190	0.290067	0.185554	0.0581844	0.0592184	0.182573	0.0485708	0.191372	0.105309	0.196918	0.259972	0.157889	0.185361	0.0539119	0.126347	0.028191	0.28336	0.0243213	0.222244	0.0306327	0.0307051	0.244788	0.0635807	0.101771	0.12841	0.0201321	0.290963	0.14697	0.185648	0.0662191	0.256202	0.0781847	0.165233	0.083329	0.03041	0.0646294	0.0394987	0.0821217	0.0881152	0.0283189	0.0627794	0.155524	0.0633932	0.0465979	0.0195729	0.0492681	0.0115072	0.0293862	0.0553634	0.101275
200	0.313576	0.178611	0.111216	0.0769851	0.203246	0.0329171	0.208325	0.142085	0.178979	0.19266	0.166036	0.198361	0.0599197	0.118337	0.0277797	0.28765	0.00599922	0.232718	0.156321	0.0196885	0.244016	0.0709785	0.0985478	0.198786	0.0303439	0.275385	0.183162	0.181738	0.0256117	0.241693	0.0774768	0.141724	0.0928326	0.0337885	0.0260644	0.0284194	0.0828369	0.0955007	0.0391218	0.0417732	0.156518	0.056694	0.0580618	0.0387034	0.0798865	0.0341306	0.00713771	0.0689655	0.121501
	WAVE-null
Time (s)	Polarity score cell-1	Polarity score cell-2	Polarity score cell-3	Polarity score cell-4	Polarity score cell-5	Polarity score cell-6	Polarity score cell-7	Polarity score cell-8	Polarity score cell-9	Polarity score cell-10	Polarity score cell-11	Polarity score cell-12	Polarity score cell-13	Polarity score cell-14	Polarity score cell-15	Polarity score cell-16	Polarity score cell-17	Polarity score cell-18	Polarity score cell-19	Polarity score cell-20	Polarity score cell-21	Polarity score cell-22	Polarity score cell-23	Polarity score cell-24	Polarity score cell-25	Polarity score cell-26	Polarity score cell-27	Polarity score cell-28	Polarity score cell-29	Polarity score cell-30	Polarity score cell-31	Polarity score cell-32	Polarity score cell-33	Polarity score cell-34	Polarity score cell-35	Polarity score cell-36	Polarity score cell-37	Polarity score cell-38	Polarity score cell-39	Polarity score cell-40	Polarity score cell-41	Polarity score cell-42	Polarity score cell-43	Polarity score cell-44	Polarity score cell-45	Polarity score cell-46	Polarity score cell-47	Polarity score cell-48	Polarity score cell-49
-50	0.294956	0.117352	0.122825	0.0121084	0.30471	0.149415	0.0497532	0.0628687	0.156224	0.100548	0.0534589	0.0883366	0.117668	0.137997	0.040708	0.0233703	0.0869851	-0.0677437	0.0518601	0.109872	0.0335488	0.211485	0.155575	0.123569	0.0950407	0.137703	0.0430091	0.154373	0.100639	0.0515509	0.105488	0.071947	0.156202	0.0897711	0.0958191	0.120294	0.143248	0.314772	0.194395	0.276431	0.130525	0.10634	-0.046424	0.00204617	0.0942627	-0.00416413	0.318311	0.0611762	0.40834
-40	0.3149	0.0849249	0.117427	0.251159	0.301563	0.15616	0.0702553	0.0617109	0.124178	0.154632	0.086221	0.0206053	0.158928	0.167351	0.0382353	0.053306	0.162721	0.0515594	0.0478858	0.114637	0.0724686	0.202377	0.0636302	0.135239	0.0893763	0.0827851	0.0567345	0.207188	0.0261075	0.110248	0.0968979	0.0853781	0.187862	0.0746851	0.0944125	0.0302106	0.183184	0.34123	0.219551	0.237065	0.148427	0.0413739	-0.0289368	0.0421295	0.109771	0.0173771	0.215102	0.113605	0.39078
-30	0.308771	0.0738019	0.160674	0.170281	0.324295	0.144656	0.0836079	0.0162688	0.144863	0.103656	0.0435098	0.0872878	0.119922	0.123224	0.0389449	0.054115	0.252796	0.0411712	0.0205773	0.0897425	0.0599238	0.170893	0.0362566	0.17287	0.126024	0.117635	0.103493	0.196804	0.0984482	0.156915	0.0862896	0.065171	0.144266	0.0795021	0.00854714	0.0273309	0.214927	0.370597	0.135763	0.234902	0.187703	0.0993449	-0.0268356	0.0217225	0.148098	0.0447696	0.23514	0.13005	0.33341
-20	0.328938	0.10281	0.157665	0.230355	0.31679	0.139546	0.0495776	0.0122282	0.119998	0.146891	0.0517078	0.0156212	0.165575	0.0565605	-0.00243818	0.0340582	0.160518	0.0738285	0.040137	0.0877995	0.0391585	0.158107	0.105019	0.20026	0.170432	0.055727	0.0708775	0.22955	0.109445	0.090322	-0.0188509	0.0478619	0.14569	0.0256799	0.0155451	0.00618767	0.218603	0.374787	0.0996816	0.225565	0.151253	0.0440058	-0.0390417	0.0645565	0.140668	0.0910324	0.316769	0.169405	0.34252
-10	0.321278	0.0975608	0.220951	0.314056	0.296311	0.154965	0.0539395	0.0192069	0.119297	0.171051	0.233928	-0.0985401	0.151421	0.0553599	0.0408889	0.0297889	0.0935702	0.183575	0.0293312	0.0615326	0.0968777	0.153424	0.0764641	0.146868	0.18174	0.0323514	0.050804	0.17506	0.0869198	0.123145	0.116786	0.0309428	0.19487	0.0306098	0.0999112	0.0110093	0.231821	0.356379	0.0994218	0.244374	0.193083	0.098867	-0.0342036	0.0145999	0.100464	0.0740342	0.334321	0.116232	0.367249
0	0.355671	0.0850595	0.253358	0.279415	0.323667	0.123321	0.0890608	0.0202654	0.15249	0.180575	0.266432	-0.0430895	0.167677	0.0915831	0.0759327	0.102733	0.0248445	0.095011	0.0103433	0.0649931	0.0779339	0.145749	0.0690092	0.124127	0.18722	0.0631708	0.0318217	0.217057	0.0612279	0.124836	0.119089	0.0114569	0.161488	0.0410743	0.0355492	0.0868798	0.208539	0.32857	0.0647613	0.218451	0.175976	0.050739	-0.0216911	0.0734979	0.140515	0.0477442	0.209709	0.103561	0.370149
10	0.307476	0.0436562	0.269091	0.155374	0.224771	0.0904027	0.0551053	0.0469041	0.193508	0.16752	0.0116822	0.038941	0.161869	0.0915507	0.0799998	-0.00653156	0.11654	0.109506	0.110944	0.0946537	0.109263	0.107531	0.0403491	0.15443	0.187072	0.0532495	0.030314	0.179135	0.140283	0.126451	0.157785	0.113328	0.0670835	0.0270906	0.0666915	0.111457	0.205261	0.341486	0.0789707	0.109849	0.133578	0.075026	-0.0147821	0.036097	0.108417	0.00949426	0.203488	0.18948	0.405117
20	0.255851	0.084385	0.239638	0.0830684	0.232945	0.0215308	0.0158865	0.121513	0.229191	0.124198	0.0554029	0.0215995	0.181104	0.0804059	0.0855348	0.0379161	0.150939	0.120864	0.082429	0.0673956	0.106327	0.0754605	0.0323458	0.141676	0.223371	0.0791217	0.0576909	0.186484	0.103979	0.107179	0.148576	0.099759	0.0806074	0.0293486	0.0330954	0.117829	0.141208	0.257609	0.0540321	0.222803	0.0783911	0.0552631	0.0012447	0.0596794	0.109517	0.0533305	0.202795	0.140062	0.389273
30	0.162099	0.0960991	0.210533	0.0345128	0.221851	0.00551161	0.0504603	0.14085	0.230659	0.125396	0.0527618	0.0552317	0.188051	0.123017	0.0677608	0.0657767	0.131234	0.124983	0.0821048	0.0754708	0.156772	0.0353519	0.0529801	0.124485	0.20572	0.0753057	0.0743737	0.141081	0.121028	0.0904373	-0.115335	0.0995238	0.0839198	0.0328738	0.0288899	0.111612	0.108663	0.285541	0.0587235	0.274364	0.0828611	0.0407613	-0.0028387	0.0645756	0.141744	0.0446827	0.200573	0.125568	0.363652
40	0.0639107	0.104032	0.190244	0.036057	0.209895	0.034005	0.114332	0.136351	0.241409	0.0991493	0.0901526	0.0457822	0.186223	0.14822	0.0371493	0.0586311	0.146813	0.122452	0.0901728	0.113569	0.154855	0.0113206	0.0534591	0.15559	0.244944	-0.0204536	0.0882129	0.183089	0.106648	0.0844998	-0.163642	0.092773	0.0750155	0.0169181	0.0347756	0.118811	0.0884487	0.271151	0.0776944	0.291295	0.0837214	0.0314254	0.0101612	0.0743679	0.145129	0.0368991	0.200929	0.116243	0.325316
50	0.0511408	0.112068	0.19682	0.0806979	0.198778	0.0898509	0.109331	0.146082	0.238294	0.0751182	0.0816121	0.00593713	0.193021	0.174911	0.0463026	0.0907369	0.081273	0.10271	0.071296	0.0835834	0.155609	-0.010178	0.0517429	0.0865713	0.165724	0.0143969	0.0879931	0.193965	0.110248	0.0733691	-0.0960231	0.0917509	0.0933268	0.0176278	0.0339698	0.122222	0.0832579	0.330788	0.0708667	0.326387	-0.00526701	0.0263595	-0.00866461	0.0568676	0.114699	0.0249843	0.190063	0.0946319	0.325179
60	0.0448034	0.138264	0.23672	0.0897715	0.183775	0.111086	0.0555387	0.135484	0.205218	0.0482261	0.0708031	0.0230349	0.17289	0.150969	0.014769	0.107906	0.0283652	0.133548	0.0261923	0.0833396	0.15876	0.097416	0.0581428	0.178163	0.182002	-0.0123515	0.0710887	0.203409	0.103261	0.102075	0.215605	0.0929361	0.0905778	0.0177023	0.0232724	0.127272	0.0480189	0.33085	0.0513555	0.307509	0.0436013	0.0267189	-0.00397126	0.0378751	0.0569162	0.0298596	0.220995	0.0735952	0.338111
70	0.0385148	0.134105	0.241323	0.0898278	0.192245	0.123963	0.0666578	0.15366	0.181551	0.028152	0.128523	-0.00619334	0.179475	0.146412	0.0391173	0.188643	0.0431106	0.138407	0.0702615	0.0687519	0.143604	0.148402	0.063238	0.217447	0.225263	-0.0215042	0.0378478	0.168238	0.106064	0.139977	0.270656	0.091912	0.102614	0.0216876	0.0507609	0.126741	0.107191	0.343944	0.0376416	0.286225	0.0491886	-0.00241678	0.0149027	0.0165876	0.0177112	0.0367013	0.170039	0.0543318	0.344302
80	0.0425713	0.138295	0.239531	0.103198	0.182887	0.133246	0.0469571	0.157247	0.138409	0.0408106	-0.0746478	0.0201687	0.199506	0.142862	0.0239366	0.159678	0.0387251	0.166615	0.164911	0.0546146	0.116053	0.174291	0.0813167	0.232693	0.229117	-0.0215014	0.0585223	0.125687	0.134617	0.177072	0.294907	0.1125	0.110002	0.017771	0.102737	0.158337	0.115114	0.39774	0.0769466	0.28129	-0.0129385	0.0208455	0.0301102	-0.00725067	0.00786	0.0162768	0.123975	0.0562929	0.282239
90	0.0414688	0.132865	0.249483	0.111341	0.157257	0.150851	0.0493449	0.145281	0.163449	0.0558143	-0.0403677	0.0390329	0.187735	0.129635	0.0298557	0.123278	0.0288783	0.211064	0.0997548	0.0763769	0.102012	0.15883	0.0640342	0.276484	0.221149	0.00299797	0.0326283	0.0678318	0.122454	0.229258	0.319007	0.123658	0.134069	0.0761826	0.127233	0.175486	0.101088	0.330289	0.0882284	0.246238	0.0600583	0.0468962	0.038912	-0.00937579	0.148982	-0.00208808	0.045777	0.0580249	0.17871
100	0.0817289	0.153534	0.248576	0.112188	0.171022	0.177471	0.0664057	0.112448	0.175889	0.0752401	-0.0513652	0.0564307	0.159364	0.126455	0.0271156	0.0942913	0.0642538	0.183373	0.0787811	0.142737	0.090837	0.151178	0.0165266	0.285027	0.228259	0.0364414	0.0426404	0.041674	0.141438	0.148232	0.365607	0.0719088	0.143347	0.0900072	0.108842	0.198883	0.0946851	0.284923	0.10019	0.204428	0.0892215	0.0797588	0.0476319	-0.0443915	0.173208	0.0122889	0.0534287	0.045311	0.187056
110	0.0847972	0.113281	0.263174	0.126412	0.171473	0.181944	0.0552795	0.0889664	0.190282	0.0268985	-0.0714554	0.0270892	0.108456	0.10255	-0.00836745	0.0650765	0.00764819	0.186111	0.106693	0.194786	0.085955	0.138572	0.122811	0.274561	0.189909	0.0527457	0.0525874	-0.00067642	0.165223	0.126202	0.353842	0.0441748	0.119066	0.0979827	0.0930944	0.166474	0.0784166	0.239157	0.0759254	0.185523	0.151852	0.0740536	0.0536098	-0.0174411	0.222031	0.0377384	0.0816543	0.0417694	0.148531
120	0.0649051	0.053173	0.266198	0.155481	0.186448	0.175283	0.0332757	0.0310912	0.17276	0.040077	0.129076	0.0104282	0.158253	0.0984707	0.0165057	0.142854	0.030298	0.227882	0.0962991	0.202591	0.0880918	0.152641	0.122135	0.247654	0.195612	0.070523	0.03524	0.0278445	0.148377	0.0867916	0.382208	0.009567	0.0944816	0.0896762	0.11265	0.203452	0.0733007	0.237717	0.0834285	0.178537	0.173183	0.0669194	0.0281593	-0.0492007	0.240667	0.0394102	-0.00519371	0.0402334	0.178676
130	0.108431	0.0779265	0.244767	0.11612	0.210003	0.189891	0.0283206	-0.019471	0.151658	0.0524648	0.146892	0.0636642	0.169223	0.0962904	0.0921343	0.183984	0.032169	0.246875	0.070501	0.202523	0.0999909	0.173903	0.143962	0.290073	0.184569	0.0881826	0.01056	0.0515218	0.155539	0.109371	0.396927	0.00456033	0.0576404	0.050443	0.117671	0.192695	0.0589092	0.197442	0.0685643	0.180157	0.153069	0.115147	0.0339698	-0.0271293	0.270871	0.0477184	0.000311249	0.0988977	0.177513
140	0.110814	0.0313324	0.241238	0.0824316	0.206442	0.214003	0.0192245	0.0203308	0.111188	0.0538093	0.168828	0.0742498	0.144338	0.112068	0.0962265	0.156077	0.0164854	0.255778	0.102488	0.107426	0.122021	0.165967	0.148266	0.34001	0.166974	0.111925	0.0988259	0.020385	0.154748	0.16651	0.36868	0.0232204	0.0768417	0.069478	0.0847861	0.195766	0.0717371	0.150485	0.077746	0.183165	0.123986	0.164463	0.060178	0.0610306	0.282001	0.0626144	0.0736495	0.150247	0.168412
150	0.0782452	0.0257837	0.249573	0.0893449	0.179741	0.20264	0.0679943	0.0334989	0.0931982	0.0600701	0.137653	0.0997203	0.122454	0.142633	0.0382022	0.194486	0.0736953	0.294254	0.0284995	0.127983	0.165385	0.174984	0.163552	0.324166	0.142964	0.132707	0.160318	0.0174142	0.160242	0.179951	0.401452	0.031802	-0.0009003	0.0656331	0.0864796	0.199784	0.058886	0.141395	0.0949986	0.287876	0.0934317	0.162217	0.0973123	0.0659588	0.183068	0.0747433	0.0571135	0.161129	0.242468
160	0.101018	0.056408	0.265438	0.0867869	0.137875	0.220671	0.0804907	0.0140627	0.0852614	0.0108062	0.131203	0.0898785	0.135279	0.16775	0.114708	0.129344	0.0498681	0.283472	0.0256641	0.0550287	0.179779	0.1838	0.138307	0.254087	0.130852	0.100142	0.148241	0.00997875	0.160971	0.194246	0.355521	0.099039	-0.00819951	-0.00191751	0.0608963	0.189495	0.0527472	0.127758	0.124658	0.318595	0.0692604	0.190943	0.136479	0.106149	0.229345	0.0273539	0.0426572	0.178943	0.228971
170	0.15482	0.0954606	0.277632	0.101165	0.163234	0.185501	0.0629185	-0.00516417	0.0653208	-0.0123541	0.171736	0.0592856	0.0868211	0.213722	0.120086	0.217669	0.0551669	0.259695	0.0311226	0.0723684	0.219168	0.159107	0.0973371	0.170171	0.135458	0.0472237	0.16254	0.0566714	0.126977	0.147002	0.296156	0.0983887	0.0756306	0.00674082	0.0866098	0.188221	0.0450869	0.152278	0.162848	0.346102	0.0834596	0.190394	0.00220737	0.0830767	0.25998	0.00377068	0.100183	0.184811	0.182309
180	0.250965	0.112344	0.271003	0.085623	0.143113	0.141365	0.0490555	-0.0155711	0.0935981	0.0840089	0.156908	0.0562283	0.101934	0.263279	0.0939535	0.170572	0.0511432	0.249669	0.0232337	0.068424	0.255101	0.147235	0.0690854	0.263062	0.165161	0.10188	0.238975	0.0693251	0.0563629	0.317389	0.419496	0.0844072	0.108769	0.0189395	0.0167699	0.141737	0.0971067	0.172076	0.191135	0.295694	0.0444158	0.180817	0.0229005	0.0291257	0.252926	0.0328927	0.0683017	0.222211	0.143403
190	0.259918	0.0767537	0.249095	0.105305	0.159731	0.107032	0.0567024	-0.0108141	0.0697955	0.0539788	0.175243	0.0973058	0.11056	0.265734	0.0623639	0.0568017	0.0758715	0.191878	0.0218596	0.0414422	0.286043	0.145089	0.0785111	0.255709	0.173769	0.0863079	0.305201	0.101512	0.0381169	0.247048	0.326194	0.0980199	0.135378	0.00227219	-0.0086491	0.10948	0.114722	0.166195	0.180701	0.275232	0.0646677	0.125182	-0.0174623	0.0566419	0.203406	0.0731001	0.0898461	0.239627	0.103691
200	0.207046	0.0631523	0.20813	0.0832598	0.110108	0.101024	0.0617273	0.00643854	0.0669005	0.112826	0.206459	0.0730865	0.0957488	0.260788	0.0569123	0.0949388	0.0478905	0.0684115	0.015886	0.0536875	0.234314	0.144989	0.0314106	0.296014	0.078071	0.041601	0.309359	0.143774	0.215554	0.257708	0.285299	0.113642	0.147124	0.0155005	-0.0158402	0.137788	0.110778	0.089486	0.140954	0.266349	0.0856279	0.118186	-0.00914501	0.0426465	0.111792	0.148048	0.0590633	0.340225	0.0669437
[truncated: 182 more columns]

## Sheet: Fig 3A
wildtype tether force (pN)	ARP2-null tether force (pN)
62.6	41
39.2	41.2
66.1	59.7
82.2	37.8
82.1	45.4
57.2	45.1
59.4	37.6
76.7	50.3
78.6	40.3
71.7	50.4
80.1	63.5
83.7	63.3
72	50.3
70.4	54.4
65.3	45.1
51	44.5
47.9	79.5
50.8	36.5
45.8	50.9
60.3	55.6
62	27.4
57.8

## Sheet: Fig 3B
	Experiment-1		Experiment-2		Experiment-3		Experiment-4
	Normalized p-Pak:total Pak ratio		Normalized p-Pak:total Pak ratio		Normalized p-Pak:total Pak ratio		Normalized p-Pak:total Pak ratio
Time (s)	wildtype	ARP2-null	wildtype	ARP2-null	wildtype	ARP2-null	wildtype	ARP2-null
0	0.307645	0.0712317	0.364835	0.529447	0.0528408	0.126472	0.038381	0.0623927
30	1	0.870667	1	1.89871	1	2.0462	1	2.35317
60	0.698962	0.796534	0.644427	1.73789	0.861569	1.97048	1.01154	2.10085
180	0.450363	0.713296	0.477822	1.5952	0.673754	1.8281	0.468324	1.54555
300	0.276415	0.522822	0.253687	1.34041	0.318309	1.54915	0.350913	1.20554
450	0.155058	0.424135	0.275769	0.987597	0.135793	0.95449	0.183	0.889367
600	0.123427	0.207729	0.420705	0.744574	0.148563	0.649808	0.256771	0.565431

## Sheet: Fig 3D
	wildtype
Time (s)	Polarity score cell-1	Polarity score cell-2	Polarity score cell-3	Polarity score cell-4	Polarity score cell-5	Polarity score cell-6	Polarity score cell-7	Polarity score cell-8	Polarity score cell-9	Polarity score cell-10	Polarity score cell-11	Polarity score cell-12	Polarity score cell-13	Polarity score cell-14	Polarity score cell-15	Polarity score cell-16	Polarity score cell-17	Polarity score cell-18	Polarity score cell-19	Polarity score cell-20	Polarity score cell-21	Polarity score cell-22	Polarity score cell-23	Polarity score cell-24	Polarity score cell-25	Polarity score cell-26	Polarity score cell-27	Polarity score cell-28	Polarity score cell-29	Polarity score cell-30	Polarity score cell-31	Polarity score cell-32	Polarity score cell-33	Polarity score cell-34	Polarity score cell-35	Polarity score cell-36	Polarity score cell-37	Polarity score cell-38	Polarity score cell-39	Polarity score cell-40	Polarity score cell-41	Polarity score cell-42	Polarity score cell-43	Polarity score cell-44	Polarity score cell-45	Polarity score cell-46	Polarity score cell-47	Polarity score cell-48	Polarity score cell-49
-50	0.0097808	0.0272394	0.0408396	0.020147	0.0307913	0.0665873	0.0370208	0.016741	0.0523331	0.024164	0.121403	0.0167175	0.161211	0.105835	0.109147	0.124899	0.175686	0.164882	0.0553425	0.0271532	0.0211907	0.0612293	0.0327575	0.013476	0.101248	0.0263032	0.126976	0.0873948	0.0500316	0.00872737	0.0920095	0.0460308	0.0493025	0.134235	0.0404761	0.0527674	0.0889008	0.104077	0.171604	0.0195462	0.0210703	0.0524507	0.0806039	0.148537	0.0647185	0.201601	0.0400524	0.120646	0.0742446
-40	0.0263949	0.013271	0.011223	0.0384423	0.0242805	0.0334293	0.0275083	0.074739	0.0428314	0.0886399	0.0929712	0.0335737	0.135263	0.0900701	0.126518	0.127599	0.114724	0.0936388	0.0608334	0.024234	0.0338212	0.0828063	0.0170646	0.0321584	0.0985813	0.0302727	0.148603	0.0636146	0.0362509	0.0243383	0.0648716	0.0171966	0.0938182	0.17448	0.0608049	0.00854078	0.0164805	0.144694	0.195036	0.00967276	0.139332	0.0359416	0.118809	0.166819	0.076527	0.257855	0.0492255	0.0596265	0.0912451
-30	0.0330235	0.00296977	0.0295112	0.0317101	0.00568965	0.0591878	0.0475174	0.074739	0.0631059	0.0802399	0.0790056	0.0144064	0.0894803	0.101597	0.181455	0.0867639	0.124866	0.1049	0.0755264	0.0256317	0.0263006	0.0816136	0.0495243	0.0890106	0.0775359	0.0335027	0.107954	0.0850568	0.061259	0.0496044	0.0517048	0.0172972	0.0306347	0.190122	0.0514484	0.0261384	0.019633	0.0963357	0.189027	0.0136913	0.194382	0.0216313	0.0857844	0.140703	0.069532	0.123985	0.0652793	0.0453268	0.074359
-20	0.0372934	0.0405058	0.0107703	0.0226651	0.011164	0.0612049	0.0142408	0.089645	0.0381942	0.0806822	0.13433	0.0478509	0.0458552	0.148513	0.136349	0.101921	0.0516042	0.0493763	0.0413972	0.0865195	0.059769	0.0529736	0.0820039	0.0116817	0.0729046	0.0235176	0.00324502	0.129585	0.0302165	0.155984	0.0414212	0.00871888	0.00494253	0.152281	0.0663359	0.0102308	0.0563454	0.114192	0.182393	0.010894	0.116154	0.038332	0.0607084	0.155409	0.089941	0.131854	0.0529146	0.0992267	0.0804004
-10	0.0403029	0.0228869	0.0050584	0.0172395	0.0300728	0.0605434	0.0144167	0.0707771	0.0188498	0.107374	0.278488	0.0259207	0.0906663	0.0960254	0.115424	0.123917	0.0894576	0.0612789	0.0183805	0.0329582	0.0762684	0.0395104	0.00592679	0.0336203	0.0540064	0.0176053	0.0142162	0.125041	0.0376729	0.0686541	0.0437956	0.017919	0.0188053	0.0982024	0.0774065	0.0444243	0.0412209	0.132842	0.182818	0.0291911	0.0944801	0.0839997	0.074792	0.152759	0.0884089	0.10731	0.0270747	0.122481	0.076248
0	0.0890316	0.0442668	0.00698817	0.015398	0.0405248	0.048105	0.00336994	0.0445501	0.0561634	0.09681	0.277928	0.0203086	0.119923	0.0793744	0.0355875	0.135035	0.156808	0.0700926	0.0397651	0.026546	0.0826631	0.0334506	0.0964	0.0868912	0.033966	0.0236368	0.0227142	0.145035	0.0284747	0.0329734	0.0680716	0.0138912	0.0207429	0.0993579	0.0618935	0.0987387	0.062708	0.120539	0.212307	0.0520338	0.133417	0.0636621	0.0806795	0.134868	0.0735109	0.125722	0.0312794	0.0835226	0.0787534
10	0.0944419	0.00793089	0.00438146	0.040352	0.0317897	0.0564147	0.0464904	0.0819914	0.0459133	0.077194	0.285966	0.0241815	0.0388364	0.117091	0.0350877	0.2227	0.12583	0.0592765	0.107688	0.10991	0.05561	0.0306547	0.135853	0.117787	0.0828495	0.118619	0.0495828	0.197574	0.0917765	0.0970756	0.0904096	0.0128553	0.0348398	0.202628	0.0736336	0.126847	0.0587899	0.180019	0.228305	0.0707134	0.157512	0.11591	0.128203	0.0643511	0.0769108	0.105907	0.0625524	0.087169	0.0702794
20	0.0466993	0.0192033	0.00521627	0.0299513	0.0181903	0.0368278	0.0218275	0.106044	0.0675139	0.0449072	0.299052	0.0451446	0.0909831	0.0737723	0.0355535	0.21499	0.0377154	0.0353316	0.10453	0.139613	0.0432801	0.0483203	0.094972	0.102181	0.108242	0.0247004	0.0513564	0.163182	0.115334	0.141562	0.0433048	0.00880842	0.0219516	0.196845	0.0705448	0.124138	0.0827649	0.168479	0.0631164	0.0655099	0.122771	0.108553	0.130686	0.116273	0.159176	0.191249	0.113465	0.166187	0.0818903
30	0.0401094	0.00737671	0.0131194	0.0417211	0.0104386	0.044391	0.00560429	0.137223	0.0665522	0.113566	0.21635	0.048988	0.063968	0.0793959	0.0463633	0.190295	0.0577276	0.0329977	0.0910408	0.051303	0.0604767	0.0535998	0.114993	0.0599017	0.112311	0.0227216	0.0656593	0.170727	0.109734	0.169812	0.0138463	0.0139962	0.0190901	0.21872	0.0599382	0.106963	0.0893921	0.181581	0.101837	0.100255	0.119759	0.103312	0.129785	0.101532	0.137102	0.156861	0.0927291	0.167354	0.0540503
40	0.0417656	0.0176345	0.0112384	0.0682666	0.0125815	0.0705382	0.0185198	0.108648	0.122559	0.118452	0.223144	0.0422096	0.0842731	0.0761778	0.0453862	0.179398	0.046179	0.0345606	0.108491	0.0141071	0.0895848	0.0706808	0.141093	0.0757817	0.126396	0.0459679	0.0896419	0.163088	0.0971028	0.173359	0.0218342	0.0372187	0.0353353	0.232742	0.0441268	0.13706	0.113637	0.189707	0.218872	0.0972255	0.154495	0.107683	0.130619	0.0666145	0.138567	0.176589	0.102116	0.173719	0.0424209
50	0.0606662	0.0489806	0.00357342	0.0821658	0.0358129	0.0890461	0.0256437	0.100386	0.118053	0.127036	0.282057	0.0579736	0.106682	0.0929245	0.0568142	0.16072	0.0305056	0.0387475	0.0760507	0.0400974	0.108538	0.0834844	0.151393	0.0589821	0.14441	0.0678246	0.0595997	0.157013	0.111106	0.152155	0.021291	0.0524923	0.0516244	0.235619	0.0865384	0.239589	0.0780151	0.197694	0.214457	0.0726003	0.169589	0.101608	0.0940811	0.0713065	0.124464	0.133864	0.118902	0.162237	0.0596332
60	0.0136796	0.0919594	0.0175617	0.0742824	0.0680301	0.0934879	0.0227366	0.0567135	0.084438	0.128829	0.292244	0.0469029	0.121217	0.0777675	0.0612745	0.153875	0.102326	0.0428588	0.0513309	0.0682431	0.129749	0.0901625	0.171862	0.0376031	0.136757	0.0692818	0.0557464	0.162904	0.1269	0.120927	0.0221918	0.0529096	0.0952782	0.1965	0.140392	0.280869	0.0898772	0.196413	0.211803	0.0853173	0.123223	0.0964349	0.0787749	0.121193	0.113509	0.0747083	0.110067	0.168139	0.0407962
70	0.00785616	0.0771892	0.0189008	0.057988	0.0868295	0.0990922	0.0215234	0.055504	0.100809	0.125452	0.308007	0.0288036	0.148716	0.0966842	0.058504	0.098163	0.123513	0.031063	0.0572157	0.0476513	0.13414	0.0512965	0.173131	0.0718834	0.147855	0.0419017	0.0472066	0.13853	0.179518	0.123752	0.0517913	0.0571841	0.102332	0.207859	0.145176	0.232219	0.0620803	0.188253	0.223543	0.0867864	0.0988567	0.0972967	0.0759433	0.104897	0.0920158	0.0406855	0.10326	0.1609	0.0480014
80	0.00126493	0.0485955	0.013696	0.0445621	0.117764	0.0740335	0.037088	0.0841629	0.101207	0.0995869	0.30436	0.0274668	0.140988	0.0725069	0.0878603	0.0287801	0.13385	0.031718	0.069892	0.0332696	0.138176	0.0426639	0.132752	0.0418576	0.1361	0.0218754	0.0609309	0.11442	0.212703	0.0974118	0.0606548	0.0541632	0.0939479	0.20482	0.0971886	0.227185	0.0563129	0.140776	0.216454	0.0729509	0.0722931	0.105648	0.0754376	0.077223	0.0699159	0.0963596	0.0726221	0.179655	0.0774014
90	0.00801581	0.00161885	0.0135967	0.0345486	0.128352	0.0773658	0.0334771	0.0521284	0.0765203	0.0923421	0.243728	0.039365	0.149237	0.0484858	0.0735373	0.0777064	0.133204	0.029289	0.0799547	0.0269348	0.0963408	0.0298802	0.0915606	0.08539	0.111771	0.00673192	0.0409031	0.0959233	0.180771	0.0774586	0.031836	0.0553294	0.178058	0.202679	0.0610215	0.233728	0.0607726	0.0794411	0.219498	0.0561688	0.0512144	0.136313	0.0668678	0.0915171	0.0585373	0.0631426	0.055004	0.183136	0.0920884
100	0.013773	0.126381	0.0127078	0.0591272	0.131812	0.0836266	0.0613761	0.072103	0.0781611	0.056077	0.231828	0.0306159	0.12726	0.0337152	0.0686802	0.00601727	0.0655787	0.0414704	0.0545592	0.0370619	0.0341271	0.0133597	0.0650569	0.0405576	0.0978587	0.0190758	0.0622602	0.0919972	0.156479	0.0425314	0.0459278	0.0417084	0.20269	0.177775	0.0308915	0.198496	0.0707686	0.0638314	0.219516	0.0692252	0.0225709	0.120704	0.0267898	0.108801	0.0808448	0.0637383	0.0607499	0.162044	0.109098
110	0.0288566	0.111854	0.00940876	0.0717064	0.088318	0.092349	0.0567196	0.041257	0.0597282	0.0242459	0.232389	0.0236648	0.0755246	0.0247735	0.0671267	0.0120556	0.055921	0.0456374	0.0302773	0.0755818	0.0848779	0.0456373	0.0516023	0.0141111	0.115905	0.0491118	0.057812	0.106063	0.0723671	0.0489878	0.0812834	0.0530551	0.235995	0.152955	0.0323214	0.185783	0.0322217	0.0858372	0.196877	0.0791671	0.0162386	0.0877447	0.0242956	0.0165995	0.0723813	0.0791059	0.0697574	0.129972	0.132496
120	0.0288032	0.00715247	0.0330429	0.0762106	0.0626114	0.113414	0.0582846	0.0931421	0.0587956	0.0318279	0.217109	0.0202453	0.0440114	0.0417438	0.0748851	0.0107655	0.0782283	0.0568839	0.0158112	0.0432518	0.11303	0.062504	0.0312144	0.0529756	0.0725835	0.0233633	0.0347344	0.118152	0.0395673	0.0290596	0.0774122	0.0389799	0.23581	0.17413	0.0148615	0.168945	0.0244141	0.0948498	0.135025	0.0672004	0.0056147	0.0835087	0.0165722	0.0704831	0.064649	0.0615482	0.09956	0.0932013	0.136405
130	0.0401496	0.0309046	0.0317127	0.113235	0.0793991	0.126034	0.0286256	0.083697	0.0636455	0.00910764	0.219934	0.0283131	0.0746648	0.0323985	0.108681	0.00535772	0.0482197	0.0578929	0.0116187	0.0199228	0.134455	0.0811059	0.0207722	0.0282568	0.048453	0.02377	0.0494434	0.0795048	0.028082	0.0224268	0.0907421	0.0212252	0.201556	0.192536	0.0217692	0.0760436	0.0777219	0.0702541	0.128867	0.0893056	0.0153981	0.081984	0.0365677	0.0858953	0.0410393	0.0796486	0.121031	0.0737386	0.127717
140	0.0548925	0.0518937	0.0183306	0.149973	0.0842062	0.137042	0.0168797	0.0672712	0.0695508	0.0199573	0.168856	0.0571068	0.086645	0.107828	0.0680166	0.0180514	0.0331931	0.0909643	0.0109278	0.0935366	0.105768	0.045997	0.0224775	0.0283203	0.027752	0.0256304	0.0202779	0.0887606	0.0539428	0.0339287	0.0891096	0.0345595	0.165653	0.220119	0.0416006	0.122838	0.0516983	0.0753307	0.141805	0.114034	0.0297508	0.075772	0.0426415	0.068555	0.0448216	0.0596608	0.158621	0.0174092	0.140508
150	0.0759226	0.026653	0.0164256	0.170689	0.107873	0.10312	0.0202809	0.0460565	0.0498062	0.0267914	0.168507	0.0737816	0.0344521	0.164925	0.109029	0.0298851	0.0720425	0.120087	0.0342391	0.0358271	0.110005	0.0142078	0.00722295	0.014018	0.0353804	0.0214634	0.0477353	0.0802721	0.112823	0.0263961	0.0774045	0.0340867	0.0784366	0.281151	0.0541562	0.156763	0.0422857	0.0525381	0.0766803	0.115473	0.0471957	0.0662993	0.047809	0.0432225	0.0341363	0.0991539	0.179681	0.0100473	0.125345
160	0.0817409	0.0480277	0.00691492	0.114999	0.0579044	0.0730931	0.0107947	0.068619	0.0883695	0.0282415	0.157523	0.0744429	0.0392283	0.207927	0.110426	0.0238831	0.0367099	0.11695	0.0575826	0.0289831	0.124059	0.0114503	0.0249679	0.0133952	0.0260685	0.0307681	0.0374047	0.0809081	0.0701429	0.0225829	0.0615866	0.0347707	0.0098114	0.341693	0.052639	0.180162	0.0308263	0.0136661	0.0298394	0.0983767	0.052697	0.0310284	0.0492084	0.0865206	0.0411282	0.107774	0.150118	0.0212252	0.0564857
170	0.067761	0.0101826	0.0186196	0.128311	0.0407631	0.0614232	0.0237566	0.0584672	0.0722092	0.0198181	0.136054	0.0470329	0.0619806	0.220657	0.0717112	0.017464	0.0444839	0.0851488	0.0264517	0.0593553	0.147649	0.0257193	0.0510438	0.0350375	0.0159377	0.0271993	0.048933	0.0596692	0.0396328	0.0217595	0.0668514	0.0313991	0.0188808	0.374169	0.0644798	0.178083	0.0307428	0.00765486	0.0194151	0.110997	0.029838	0.0197148	0.0623463	0.0993112	0.00581539	0.135473	0.105129	0.0128343	0.0518772
180	0.0618602	0.0276343	0.0214244	0.0977918	0.0295776	0.0422861	0.016176	0.0451299	0.0941262	0.0238834	0.0697255	0.023195	0.060621	0.162627	0.0371334	0.00844665	0.0354872	0.127933	0.0169967	0.089379	0.135036	0.0362423	0.0498278	0.00536225	0.00919967	0.0198539	0.0729942	0.0346558	0.035592	0.00799212	0.0778217	0.0239486	0.0255639	0.310817	0.0465908	0.152162	0.037254	0.0100942	0.0518556	0.146724	0.023702	0.00664607	0.093248	0.0552775	0.0198431	0.0503703	0.12986	0.0152569	0.0370682
190	0.0482416	0.0123255	0.0215979	0.101133	0.0134001	0.0256787	0.0103375	0.112009	0.0823259	0.029929	0.0598561	0.0354462	0.0797077	0.068378	0.0153522	0.00415759	0.049196	0.110392	0.0386577	0.137443	0.128644	0.0695033	0.0595234	0.0357027	0.0374132	0.0239859	0.0884491	0.0365975	0.0675257	0.0247432	0.129322	0.0278988	0.0245746	0.320484	0.0699681	0.15258	0.0428769	0.0130789	0.0238999	0.157123	0.0473856	0.000513043	0.105681	0.0575714	0.132569	0.0915179	0.149269	0.0550628	0.0556373
200	0.0355871	0.0038092	0.032463	0.0710564	0.0194971	0.0206724	0.0184367	0.138925	0.0738621	0.0307611	0.0683844	0.0540751	0.0751921	0.0329462	0.0682012	0.00943919	0.0583983	0.163038	0.0122398	0.119954	0.134059	0.0709786	0.0676468	0.033781	0.0466413	0.0299574	0.114858	0.0749347	0.0832408	0.0511811	0.141933	0.0451982	0.0359844	0.229082	0.0574555	0.168769	0.0572702	0.0245854	0.0221473	0.137412	0.0537844	0.00796136	0.116748	0.0117263	0.142786	0.0894573	0.209267	0.114248	0.067417
	ARP2-null
Time (s)	Polarity score cell-1	Polarity score cell-2	Polarity score cell-3	Polarity score cell-4	Polarity score cell-5	Polarity score cell-6	Polarity score cell-7	Polarity score cell-8	Polarity score cell-9	Polarity score cell-10	Polarity score cell-11	Polarity score cell-12	Polarity score cell-13	Polarity score cell-14	Polarity score cell-15	Polarity score cell-16	Polarity score cell-17	Polarity score cell-18	Polarity score cell-19	Polarity score cell-20	Polarity score cell-21	Polarity score cell-22	Polarity score cell-23	Polarity score cell-24	Polarity score cell-25	Polarity score cell-26	Polarity score cell-27	Polarity score cell-28	Polarity score cell-29	Polarity score cell-30	Polarity score cell-31	Polarity score cell-32	Polarity score cell-33	Polarity score cell-34	Polarity score cell-35	Polarity score cell-36	Polarity score cell-37	Polarity score cell-38	Polarity score cell-39	Polarity score cell-40	Polarity score cell-41	Polarity score cell-42	Polarity score cell-43	Polarity score cell-44	Polarity score cell-45	Polarity score cell-46	Polarity score cell-47	Polarity score cell-48	Polarity score cell-49
-50	0.0291778	0.0419162	0.106383	0.0167442	0.0419528	0.162626	0.113111	0.0456338	0.0549695	0.110509	0.111228	0.0507674	0.0800422	0.0706009	0.14579	0.067856	0.177529	0.0787738	0.0358911	0.110557	0.0831607	0.00404999	0.0304254	0.112821	0.0380361	0.0244923	0.0320953	0.0847102	0.143052	0.119072	0.00651106	0.0322596	0.0642306	0.0225358	0.117581	0.0472586	0.13406	0.106481	0.00850933	0.0293207	0.0196054	0.026428	0.032828	0.0252918	0.0452208	0.0243646	0.00135413	0.0109765	0.0176397
-40	0.0412516	0.00982446	0.149375	0.0238724	0.0261014	0.156866	0.129592	0.0428654	0.0538488	0.102377	0.10698	0.0507379	0.0565056	0.0219326	0.155521	0.0513466	0.16486	0.0736139	0.0350125	0.053426	0.0634445	0.00431764	0.0445884	0.120263	0.0548459	0.0471179	0.0429644	0.203333	0.148204	0.0734844	0.00341236	0.0225133	0.0699185	0.0368183	0.131431	0.0813184	0.0933064	0.00939791	0.0182483	0.00777462	0.0248717	0.0132196	0.0421173	0.0330729	0.0467643	0.00776984	0.0396101	0.051735	0.0641908
-30	0.0348277	0.0260272	0.189747	0.0080655	0.0157357	0.145744	0.159765	0.0407367	0.0451984	0.0885298	0.119612	0.0699625	0.0629921	0.00652506	0.179103	0.0651632	0.158177	0.0562123	0.0359714	0.0241522	0.0445601	0.016822	0.0462381	0.121018	0.0402589	0.0412947	0.0355217	0.176165	0.183635	0.0534937	0.0150868	0.0343563	0.0449167	0.0129147	0.186341	0.16362	0.06207	0.0994992	0.0445134	0.00486173	0.0190976	0.0110826	0.0485475	0.0142526	0.0438616	0.0110061	0.0165696	0.0385805	0.0347963
-20	0.0240033	0.00716347	0.219367	0.0274251	0.025147	0.162254	0.119387	0.0400343	0.0387798	0.0670005	0.0629165	0.0368769	0.0360002	0.00699321	0.21079	0.0514559	0.132044	0.0675333	0.0289199	0.0272366	0.0925664	0.0121065	0.0319712	0.109627	0.0486952	0.0185863	0.0194218	0.174083	0.145744	0.0495653	0.0195879	0.0321519	0.0444954	0.0106953	0.182543	0.220528	0.0373137	0.069064	0.0574128	0.0120619	0.0461941	0.0162593	0.0371719	0.0541281	0.0158891	0.00986691	0.0215544	0.0421183	0.0345756
-10	0.0511342	0.0230656	0.224984	0.00707546	0.0412278	0.173957	0.123899	0.0318457	0.0368367	0.039544	0.0504879	0.0144003	0.0489832	0.00515054	0.165514	0.0495282	0.138734	0.0529068	0.031373	0.0156911	0.0504465	0.0205787	0.0523481	0.100216	0.0763322	0.0274626	0.0231703	0.00725977	0.102556	0.0492134	0.0194381	0.0296979	0.0478092	0.0102246	0.190897	0.17556	0.0268867	0.0518099	0.110368	0.0219483	0.120452	0.058972	0.057173	0.0170253	0.0668022	0.0176337	0.0515497	0.0538569	0.0478159
0	0.016315	0.0179309	0.185124	0.0393472	0.0429355	0.184914	0.108825	0.0566108	0.0290392	0.0149688	0.0296665	0.0332014	0.0499244	0.00507325	0.194391	0.0794687	0.123869	0.0499166	0.0483715	0.0316481	0.0449785	0.0284046	0.053706	0.103988	0.0486037	0.0199188	0.058738	0.036442	0.0972026	0.0450316	0.0268246	0.0578788	0.0636052	0.00491655	0.204881	0.160635	0.0147065	0.00246315	0.0984251	0.0166613	0.132839	0.0541802	0.0227144	0.0281619	0.228198	0.0635896	0.0604813	0.0762957	0.0581398
10	0.0351184	0.048764	0.170122	0.0301413	0.00899248	0.230796	0.165953	0.0648427	0.0820327	0.0692818	0.0446255	0.0464429	0.0392705	0.00791124	0.165032	0.111872	0.147861	0.0511442	0.0695476	0.0269477	0.00593348	0.0519744	0.0615197	0.0845583	0.0435283	0.00623462	0.0393063	0.184498	0.010171	0.036747	0.0276555	0.0661245	0.123994	0.030447	0.264235	0.18478	0.0229021	0.00955131	0.0981302	0.00911392	0.121729	0.0292034	0.021093	0.0233886	0.240392	0.0396934	0.0795795	0.0724631	0.0522967
20	0.0413919	0.00446095	0.19962	0.136834	0.00198544	0.240557	0.178971	0.060257	0.0514937	0.0586449	0.0428342	0.0682484	0.0405501	0.0506326	0.146733	0.0977833	0.141932	0.0388027	0.0446245	0.0551308	0.134919	0.058039	0.0536015	0.123348	0.0634991	0.0295123	0.0944059	0.183067	0.0811973	0.0223161	0.0521937	0.0675131	0.105671	0.0181862	0.276466	0.205748	0.0181354	0.0319182	0.0772496	0.00872372	0.160838	0.0327976	0.0543436	0.0221261	0.239532	0.115203	0.11588	0.0926095	0.103748
30	0.0234766	0.00829484	0.152326	0.148076	0.00960612	0.230665	0.145118	0.0717449	0.00160704	0.0462964	0.054838	0.0535403	0.0449874	0.0229089	0.161643	0.123919	0.105804	0.0478424	0.0365786	0.068209	0.145583	0.0454135	0.0703236	0.109433	0.0754652	0.0704438	0.077968	0.175853	0.104545	0.0283586	0.0279471	0.087814	0.10856	0.036994	0.2653	0.23554	0.0296326	0.0885498	0.0844862	0.0139634	0.143925	0.0638317	0.0654781	0.0335736	0.25388	0.111658	0.122813	0.0769733	0.0950949
40	0.015299	0.0191693	0.108921	0.15514	0.00857929	0.217704	0.136816	0.0702072	0.0241063	0.0858745	0.0883707	0.0223407	0.0465776	0.0371459	0.139852	0.0913903	0.0442027	0.0595078	0.0482158	0.0352202	0.0979514	0.0554964	0.0567065	0.0834259	0.0878679	0.100399	0.0876149	0.169755	0.025433	0.0258707	0.171001	0.107562	0.128673	0.0244074	0.229018	0.236388	0.053339	0.139904	0.106963	0.0154245	0.135575	0.0384525	0.0785781	0.00727772	0.300798	0.0962289	0.126625	0.032936	0.0827065
50	0.0566111	0.0140596	0.0661736	0.0925584	0.0523517	0.200619	0.120917	0.0720912	0.0421482	0.104955	0.0424631	0.0202821	0.0334553	0.0351693	0.107221	0.0417686	0.0565893	0.0440754	0.0523101	0.00539594	0.0482072	0.100452	0.0625451	0.0364793	0.113051	0.0494116	0.100976	0.0594293	0.0681466	0.030426	0.169368	0.0952382	0.106724	0.0669824	0.129685	0.179883	0.0318711	0.133523	0.113476	0.00573781	0.209252	0.0178181	0.0820814	0.051886	0.278376	0.136091	0.117124	0.0328576	0.107407
60	0.0506806	0.0399755	0.0734919	0.028302	0.0989317	0.194704	0.0999133	0.0657895	0.0330725	0.0518079	0.0890143	0.0212869	0.0306325	0.0110085	0.0840783	0.0718259	0.0701706	0.035063	0.0360312	0.00823645	0.0199128	0.0712316	0.0626074	0.043849	0.127702	0.0814506	0.140017	0.0190875	0.024273	0.0372936	0.136285	0.107502	0.102923	0.0724008	0.0680985	0.112013	0.0223265	0.103556	0.131125	0.00979808	0.236274	0.033823	0.0895786	0.0392604	0.231468	0.0768836	0.0895859	0.0151792	0.0805625
70	0.028483	0.0482447	0.049174	0.0973799	0.0919198	0.18646	0.0637878	0.0386521	0.0345036	0.0527961	0.0779024	0.0158132	0.0206044	0.049193	0.104629	0.0522222	0.0741288	0.0369412	0.0123797	0.034254	0.034527	0.0943238	0.0480262	0.0272125	0.136123	0.0574398	0.123685	0.0464409	0.0336215	0.046681	0.0701712	0.0980504	0.042294	0.108136	0.0822502	0.0772895	0.0554072	0.1279	0.10372	0.0136702	0.209423	0.0279658	0.111219	0.0759699	0.0829056	0.0441383	0.0398284	0.0310704	0.092083
80	0.0235617	0.0162547	0.0568719	0.120035	0.0656474	0.178153	0.0626835	0.0620513	0.0587006	0.0558556	0.0068781	0.00332509	0.00981876	0.0660784	0.079227	0.0545009	0.0452718	0.109478	0.0170916	0.0342063	0.0157024	0.102232	0.088453	0.030868	0.0882731	0.0552663	0.175504	0.0243786	0.00228866	0.0473504	0.0240334	0.104762	0.0444322	0.0785074	0.0925539	0.0261129	0.0604196	0.0657904	0.0819077	0.0128219	0.17867	0.049408	0.112587	0.117213	0.00719048	0.0352484	0.10048	0.0413228	0.0779458
90	0.00843492	0.0369454	0.0535494	0.131841	0.105967	0.17193	0.117294	0.0531366	0.0472865	0.0552932	0.0174684	0.0351518	0.00545474	0.0235658	0.11323	0.0405242	0.0248158	0.121053	0.0139635	0.0252718	0.0488476	0.0867434	0.0820092	0.0284746	0.0796614	0.0241388	0.192183	0.0124537	0.0046403	0.046962	0.0136562	0.100914	0.0174855	0.124689	0.0584229	0.129435	0.0561019	0.0426545	0.121034	0.0095431	0.124118	0.0463485	0.0957511	0.112834	0.00591754	0.0229509	0.136818	0.0533759	0.0844605
100	0.0380756	0.0204629	0.0354308	0.122811	0.148763	0.151547	0.160275	0.0531653	0.021453	0.0655077	0.0159999	0.00746838	0.00449279	0.0360813	0.103816	0.0438462	0.0710693	0.122358	0.0510567	0.0223081	0.115399	0.0637432	0.0537755	0.0647069	0.0779118	0.0413091	0.151364	0.0394467	0.0334558	0.0297608	0.0346929	0.0834114	0.0216584	0.0863318	0.0161494	0.181753	0.03714	0.00877099	0.13317	0.0239243	0.109374	0.0301246	0.0949878	0.11091	0.0560518	0.0492624	0.164066	0.0462475	0.0183433
110	0.0493234	0.0202221	0.0412582	0.156903	0.140372	0.139895	0.189738	0.0503949	0.0854683	0.0521331	0.0301654	0.00165069	0.0208459	0.0362597	0.127512	0.0352897	0.108924	0.137635	0.0397432	0.00204121	0.153027	0.0562568	0.0598405	0.0255366	0.139423	0.0265299	0.105885	0.0450028	0.0381343	0.0544576	0.0178062	0.067053	0.0368065	0.0667495	0.0198098	0.209355	0.0225262	0.0112432	0.133138	0.0357197	0.0481952	0.0238766	0.0738766	0.100999	0.0996392	0.0386006	0.110989	0.0423823	0.0261284
120	0.0605993	0.0360587	0.0516873	0.13099	0.132229	0.131157	0.15355	0.063475	0.0841466	0.0429953	0.0357925	0.00778887	0.0180066	0.0241919	0.0993907	0.0370328	0.130471	0.184477	0.0566608	0.0100546	0.167267	0.067621	0.0482625	0.100123	0.108325	0.0275923	0.0671244	0.0508922	0.0245003	0.0876016	0.0112236	0.0723379	0.0300001	0.0255117	0.0277303	0.222077	0.0229804	0.0115466	0.135656	0.0373873	0.0320221	0.0557744	0.0786503	0.110125	0.204528	0.104803	0.131801	0.0377689	0.0160284
130	0.00731108	0.0460527	0.0490142	0.115582	0.112606	0.137208	0.204157	0.0786203	0.107794	0.0521182	0.0365451	0.0129613	0.0244804	0.0259142	0.0505766	0.0344083	0.154723	0.205427	0.049028	0.0103359	0.162672	0.0594057	0.0403796	0.116522	0.150019	0.0294011	0.0769618	0.0507845	0.082028	0.0884309	0.0468578	0.0521807	0.0579466	0.0122803	0.016892	0.22076	0.0174337	0.024979	0.161903	0.0367456	0.0145768	0.0533183	0.0381537	0.109272	0.163403	0.141901	0.130131	0.037781	0.0391948
140	0.0941616	0.0334143	0.0713216	0.122868	0.0761798	0.13592	0.209499	0.104612	0.0643045	0.0486978	0.0312918	0.0172283	0.0234503	0.0300529	0.0614287	0.0385529	0.171727	0.181099	0.0254878	0.00293766	0.111341	0.0398299	0.0543597	0.0926763	0.135262	0.0362391	0.147976	0.033384	0.0904592	0.0453056	0.0316198	0.0617259	0.0609103	0.0163207	0.0164371	0.19481	0.0129305	0.0178185	0.150998	0.0508686	0.0160348	0.047475	0.0390672	0.130846	0.152576	0.153642	0.129378	0.0557692	0.0250138
150	0.0385645	0.00480329	0.0935558	0.14186	0.0878336	0.122175	0.199687	0.0843421	0.0562076	0.117587	0.0664836	0.0181792	0.0188842	0.0417484	0.0265154	0.0251383	0.141916	0.171823	0.0361898	0.00695465	0.0590724	0.0584498	0.0708161	0.0746212	0.162268	0.0421232	0.106644	0.0481122	0.0386089	0.0288425	0.0353014	0.0562128	0.0455213	0.0156747	0.00982424	0.181245	0.0220419	0.0156889	0.147291	0.0395285	0.00439133	0.0343711	0.0989234	0.137643	0.193977	0.176473	0.17713	0.0489648	0.0354662
160	0.0474949	0.0224291	0.0930658	0.111168	0.0877111	0.116992	0.171726	0.11525	0.0381762	0.0859002	0.0252676	0.0203148	0.00987756	0.0143492	0.0166906	0.107695	0.13815	0.146311	0.0263959	0.00670074	0.069849	0.0510718	0.0578387	0.0648646	0.14989	0.0391507	0.0653443	0.0220128	0.0650748	0.036702	0.0461715	0.0517618	0.0489407	0.00776478	0.0123784	0.191573	0.00177388	0.0363842	0.124282	0.0595434	0.0087165	0.0374937	0.0776827	0.215684	0.142156	0.184603	0.14017	0.0271287	0.0353127
170	0.0465507	0.0419532	0.0975226	0.0973008	0.102839	0.123358	0.120004	0.108867	0.0423788	0.102847	0.0863967	0.0273425	0.0123495	0.025834	0.0131066	0.0253207	0.111242	0.0897328	0.0134351	0.00578499	0.0679401	0.0904236	0.0745256	0.0704222	0.172112	0.0466351	0.0345273	0.0287618	0.0283628	0.0468775	0.0456323	0.065179	0.0767889	0.0150238	0.00957901	0.166775	0.00356377	0.0557923	0.0524068	0.0604094	0.00387518	0.0120382	0.07101	0.19942	0.138842	0.170327	0.0933126	0.013442	0.0285086
180	0.0394629	0.0343826	0.106515	0.0912118	0.0933545	0.125128	0.108341	0.11243	0.0594124	0.144407	0.0281958	0.0228871	0.0107671	0.00723218	0.021811	0.0518019	0.149684	0.102643	0.000745917	0.00586215	0.0148738	0.0820022	0.0818153	0.0779056	0.131344	0.0378935	0.0315949	0.0509214	0.0424398	0.0652031	0.053912	0.0637082	0.0660429	0.030209	0.0117833	0.156181	0.0178542	0.0643495	0.0958602	0.0698342	0.00475601	0.0151543	0.0796057	0.178031	0.171597	0.10385	0.0272768	0.0244954	0.0170471
190	0.0595892	0.0373122	0.0944756	0.048148	0.100071	0.117412	0.0745224	0.087518	0.0544513	0.143658	0.0116999	0.00950987	0.0106977	0.0909367	0.0175208	0.068648	0.136896	0.0801653	0.00725033	0.0200618	0.0413054	0.0668097	0.0891839	0.066658	0.149142	0.0411364	0.0273802	0.0587011	0.0331518	0.0744014	0.0333825	0.0623416	0.082659	0.0321571	0.0233262	0.140702	0.0381472	0.0683946	0.0866028	0.0918294	0.0179521	0.00357277	0.0522636	0.178744	0.183814	0.0567335	0.0291639	0.00674268	0.0254535
200	0.0536546	0.0212076	0.0801709	0.0852268	0.0672811	0.109516	0.0689148	0.0915622	0.0465016	0.127771	0.0143987	0.00577426	0.0265673	0.0593598	0.0707999	0.0798163	0.136002	0.144284	0.0125796	0.0347469	0.0812501	0.0377756	0.111481	0.0897174	0.140283	0.0424567	0.0322193	0.0563012	0.0236318	0.076533	0.0499279	0.0654519	0.0627229	0.0348519	0.0322877	0.147444	0.0353021	0.0758887	0.014135	0.0904566	0.0294508	0.0212883	0.0454234	0.19823	0.211274	0.0230144	0.061444	0.021026	0.0171981
[truncated: 179 more columns]

[truncated: 15 more sheets: Fig 4B, Fig 4C, Fig 4D, Fig 4E, Fig 5C, Fig 6C, Fig 6D, Fig 6F, Fig 6H, Fig S1B, Fig S1D, Fig S1F, Fig S3, Fig S4C, Fig S5A]
